# Supplementary material for: Hockey youth in Canada: Parents’ and coaches’ beliefs towards the half-ice game model for U9 hockey
Source: PLoS One. 2024 Jun 24;19(6):e0305750. doi: 10.1371/journal.pone.0305750 (PMC11195953; doi:10.1371/journal.pone.0305750)
Supplement: S2 File — (DAT) [file pone.0305750.s002.dat]

1	1	2	2	1	2	1	1	1	1	1	1	1	1	1	1	4	4	1	3	3	3	5	5	5	2	1	2	2	1	1	2	1	1	5	3	3
1	1	1	2	1	2	1	1	1	1	1	1	1	1	1	1	1	1	1	1	1	4	5	4	4	4	2	4	2	2	2	2	2	1	5	2	2
1	1	1	2	1	2	1	1	1	1	1	1	1	1	1	1	1	1	1	1	1	4	5	4	5	1	1	1	1	1	1	1	1	1	5	1	1
1	1	1	2	2	2	1	1	1	1	1	1	1	1	1	1	1	2	1	3	1	5	5	1	5	1	1	1	1	1	1	1	4	1	5	1	1
1	1	1	2	1	2	1	1	1	1	2	2	1	2	1	1	3	4	3	3	1	5	1	4	1	1	1	1	1	1	1	1	1	1	5	1	1
1	1	1	2	9	2	1	1	1	1	2	2	1	2	1	1	5	1	1	1	1	5	5	5	5	1	1	1	1	1	1	1	1	1	5	1	1
1	1	1	2	2	2	1	1	1	1	1	1	1	1	1	1	1	1	1	1	1	1	1	5	1	1	1	1	1	1	1	1	1	1	1	1	1
1	1	1	2	1	2	1	1	1	1	1	1	1	1	1	1	1	3	3	3	3	3	2	4	1	3	3	3	3	3	3	3	3	1	5	1	1
1	1	2	2	2	2	1	1	1	1	1	1	1	1	1	1	1	3	1	1	1	3	3	3	3	3	3	3	3	1	1	1	3	1	5	1	1
1	1	1	2	1	2	1	1	1	1	1	1	1	3	1	1	1	3	3	3	3	4	3	3	3	2	2	2	2	2	2	2	2	1	5	1	1
1	1	2	2	1	2	1	1	1	1	1	1	1	1	1	1	1	1	1	1	3	3	2	1	1	1	1	1	1	1	1	1	1	1	5	1	1
1	1	2	2	2	2	1	1	1	1	1	1	1	3	1	1	1	3	3	3	2	5	5	3	1	5	5	5	3	3	3	1	1	1	5	1	1
1	1	1	2	1	3	1	1	1	1	1	1	4	1	1	1	1	4	4	4	5	4	4	3	2	4	4	4	5	2	1	1	3	1	5	2	1
1	1	1	2	1	3	1	1	1	1	1	1	1	1	1	1	1	1	1	1	1	5	5	1	1	1	1	1	1	1	1	1	1	1	5	1	1
1	1	1	2	1	2	1	1	1	1	1	1	1	1	1	1	1	1	1	1	1	1	1	1	1	1	1	1	1	1	1	1	1	1	5	1	1
1	1	1	2	1	2	1	1	1	1	1	1	1	1	1	1	1	1	1	1	1	5	3	4	1	1	1	1	1	1	1	1	1	4	5	1	1
1	1	1	2	2	3	1	1	1	1	1	1	1	1	1	1	1	1	1	1	1	4	5	4	5	1	1	2	1	1	1	1	1	1	5	3	1
1	1	1	2	1	3	1	1	1	1	1	1	1	1	1	1	1	1	1	1	1	1	1	1	1	1	1	1	1	1	1	1	1	1	1	1	1
1	1	1	2	1	2	1	1	1	1	2	2	4	1	1	1	3	3	3	2	3	4	3	3	3	4	1	4	1	1	1	1	1	1	5	4	2
1	1	1	2	1	3	1	1	1	1	1	3	3	1	1	1	2	3	3	3	4	5	5	5	3	1	1	1	1	1	4	4	4	1	5	4	3
1	1	1	2	1	3	1	1	1	1	1	1	4	1	1	1	3	3	3	3	3	1	3	1	5	4	4	4	3	3	4	4	4	1	5	4	9
1	1	1	2	1	3	1	1	1	1	1	1	5	9	1	1	2	3	3	3	3	3	3	3	3	3	3	3	3	3	3	3	3	1	5	1	1
1	1	1	2	1	1	1	1	1	1	1	1	5	3	2	1	1	4	4	3	4	3	3	3	3	4	4	4	4	1	1	4	3	1	5	4	3
2	1	2	3	1	3	1	1	1	1	1	3	1	1	1	1	1	1	1	1	5	4	5	1	3	1	1	1	1	1	1	1	1	1	5	1	1
2	1	1	3	1	3	1	1	1	1	1	1	4	1	1	1	1	1	1	1	1	3	1	1	1	4	1	1	1	1	1	1	1	1	5	1	1
2	1	2	3	1	3	1	1	1	1	1	1	1	3	1	1	1	1	1	1	4	1	5	1	1	3	2	3	4	1	1	1	3	1	5	1	1
2	1	1	3	1	3	1	1	1	1	1	1	1	1	1	1	1	1	1	2	5	1	5	1	3	1	1	1	1	1	1	1	1	1	5	1	1
2	2	2	3	2	3	1	1	1	1	1	1	1	1	1	1	1	1	1	1	1	2	4	2	1	1	1	1	1	1	1	1	1	1	5	2	1
2	1	1	3	1	3	1	1	1	1	1	1	1	1	1	1	1	1	1	1	1	3	3	3	3	1	1	1	1	1	1	1	1	1	5	1	1
2	1	2	3	2	3	1	1	1	1	1	1	1	3	2	1	2	3	3	4	4	3	5	1	4	4	4	4	4	1	4	4	2	1	5	1	1
1	1	2	3	2	2	1	1	1	2	2	2	3	2	1	1	1	2	2	2	1	4	3	3	3	4	3	4	4	3	3	3	3	1	5	2	2
1	1	1	3	2	3	1	1	1	2	1	1	2	1	1	1	1	1	1	1	1	5	5	5	5	1	1	2	1	1	1	1	1	1	5	1	1
1	1	1	3	2	3	1	1	1	2	1	2	1	1	1	1	4	1	1	1	1	3	4	2	2	1	1	1	1	1	1	1	1	1	5	4	4
1	1	2	3	1	2	1	1	1	2	1	1	1	3	1	1	1	4	2	2	5	3	5	2	2	5	2	2	1	1	1	1	1	1	5	1	1
1	1	2	3	2	1	1	1	1	2	1	1	1	3	2	1	2	4	4	4	4	3	4	3	3	2	2	3	3	2	2	2	3	1	5	4	2
1	1	2	3	1	2	1	1	1	4	1	2	4	2	1	1	1	4	2	5	5	5	5	5	2	1	1	1	4	1	2	4	5	1	5	2	1
1	1	2	3	2	1	1	1	1	4	2	2	2	1	2	1	1	1	4	4	5	2	4	1	5	4	2	5	2	1	1	1	2	1	5	2	1
1	1	2	3	2	3	1	1	2	1	1	1	1	2	1	1	1	4	3	4	5	3	4	4	4	3	3	4	4	3	3	3	4	1	5	1	1
2	1	2	3	1	2	1	1	2	1	1	3	3	3	1	1	1	3	4	3	3	4	4	3	4	5	2	4	1	1	1	1	1	1	5	4	4
1	2	1	3	1	3	1	1	2	3	4	2	3	2	1	1	1	3	3	3	1	4	5	5	5	2	1	4	2	1	1	1	1	1	5	3	2
2	1	1	3	1	3	1	1	2	3	3	3	2	2	3	3	2	3	2	2	4	3	3	3	4	3	3	3	3	3	3	3	3	1	5	2	3
1	1	1	3	2	2	1	2	1	1	1	1	1	1	1	1	4	1	1	1	1	5	5	1	1	1	1	1	1	1	1	1	1	1	5	1	4
1	1	2	3	2	2	1	2	1	1	1	2	1	1	1	1	1	3	2	2	1	1	1	3	2	1	1	1	1	1	1	1	1	1	5	1	1
1	1	2	3	1	1	1	2	1	1	2	1	4	3	1	1	2	3	3	3	4	5	5	3	3	4	1	2	4	1	3	3	3	1	5	1	2
2	1	1	3	2	2	1	2	1	2	4	4	4	2	1	1	4	3	3	3	1	3	3	3	3	1	1	1	1	1	1	1	1	1	4	4	3
1	1	2	3	1	2	1	2	2	1	2	4	4	2	1	1	2	2	4	3	1	4	2	4	2	1	1	1	1	1	3	3	3	1	5	1	1
1	1	1	3	2	3	1	2	2	1	1	1	4	2	1	1	2	2	2	3	2	2	4	2	3	3	1	3	1	1	1	3	4	1	5	1	1
2	1	1	3	1	2	1	2	2	1	3	2	2	2	1	1	2	3	3	3	1	3	3	3	3	2	2	2	2	1	1	2	2	3	5	1	1
1	1	1	3	2	2	1	2	2	2	2	1	2	1	1	1	3	3	2	3	1	2	2	3	3	1	1	2	2	1	1	1	1	1	5	3	4
2	1	1	3	1	3	1	3	3	2	2	4	4	2	1	1	1	3	3	4	1	3	5	1	3	4	4	3	5	1	1	3	1	1	5	1	5
1	2	1	3	1	2	2	1	1	1	1	2	2	2	1	1	1	4	2	3	2	2	4	5	5	1	1	1	1	1	1	1	1	1	5	4	3
1	1	1	3	1	2	2	1	1	1	2	1	1	1	1	1	1	3	3	3	4	4	4	5	3	3	3	3	3	3	3	3	3	1	5	1	1
1	1	1	3	1	2	2	1	1	2	2	1	3	2	1	1	2	3	1	2	5	4	4	5	3	1	3	2	3	1	2	3	3	1	5	1	2
1	1	1	3	1	2	2	1	1	2	2	2	2	2	1	1	1	5	3	4	5	5	5	3	3	3	2	4	4	1	3	4	4	1	5	2	1
1	1	2	3	2	1	2	1	1	2	2	2	2	1	1	1	1	5	4	4	5	4	5	4	3	3	1	1	4	1	1	1	3	1	5	2	2
1	1	1	3	1	3	2	1	1	3	2	4	4	2	1	1	2	3	3	3	3	3	1	1	1	2	2	4	3	1	2	2	2	2	5	4	3
1	1	1	3	1	2	2	1	2	1	1	1	3	1	1	1	1	3	3	3	1	3	5	3	3	3	3	3	3	1	3	3	3	1	5	1	1
1	1	1	3	1	3	2	1	2	2	4	4	4	2	1	1	1	2	4	4	5	1	2	4	3	4	4	4	4	3	4	4	4	2	5	3	1
1	1	1	3	1	3	2	1	2	2	2	4	2	3	4	2	2	3	3	4	4	4	2	4	2	2	2	4	2	2	2	2	2	1	5	2	2
2	1	1	3	1	2	2	1	2	2	1	3	3	1	1	1	1	4	4	2	1	3	1	3	4	2	2	2	2	1	1	1	1	1	5	1	1
1	1	2	3	2	2	2	1	2	3	1	2	4	1	1	1	2	4	4	5	1	5	5	5	5	5	2	2	2	1	3	2	2	1	5	4	2
1	1	1	3	1	3	2	1	3	2	2	1	4	2	1	1	1	3	4	2	4	4	4	3	2	2	2	4	4	1	1	4	3	2	2	1	1
1	1	1	3	1	3	2	2	1	1	1	1	1	3	1	1	3	1	1	1	1	1	1	1	2	1	1	5	1	1	1	1	1	2	5	1	2
1	1	1	3	2	2	2	2	1	2	2	2	2	2	1	1	2	1	3	1	1	3	3	4	3	1	1	1	1	1	1	1	1	1	5	3	2
1	1	2	3	2	2	2	2	1	2	2	2	2	1	2	2	2	2	4	1	5	4	5	5	4	2	2	3	3	3	3	4	4	1	5	2	2
1	1	2	3	1	3	2	2	1	2	4	1	4	1	1	1	3	1	1	1	1	1	1	1	1	5	1	1	5	2	2	2	5	1	5	5	3
2	1	2	3	1	2	2	2	1	2	1	4	4	3	1	1	1	4	4	4	4	4	2	9	1	2	2	3	4	1	2	2	3	1	5	2	1
1	1	1	3	1	2	2	2	2	1	2	2	2	4	1	1	2	2	2	2	1	4	5	5	3	3	3	3	3	3	3	3	1	1	5	3	1
1	1	2	3	2	2	2	2	2	1	1	1	1	2	1	2	2	2	2	2	5	4	5	5	4	3	2	3	2	2	2	2	3	1	5	3	3
1	1	1	3	2	2	2	2	2	2	1	4	3	1	1	1	2	4	3	4	4	3	4	2	3	3	4	5	4	2	3	3	2	1	4	2	3
1	1	2	3	1	2	2	2	2	2	2	4	4	2	2	4	1	9	9	9	9	9	9	9	9	9	9	9	9	9	9	9	9	9	9	9	9
1	1	1	3	1	2	2	2	2	2	2	2	5	2	1	1	1	3	2	2	1	2	1	1	1	1	1	1	1	1	1	1	1	1	5	1	1
1	1	2	3	2	2	2	2	2	2	1	2	2	1	1	1	2	3	3	3	3	3	1	4	3	3	4	4	4	1	1	4	4	2	5	2	2
1	1	2	3	1	2	2	2	2	2	2	2	2	2	1	1	3	3	4	3	4	3	4	2	3	2	2	2	2	2	2	2	2	2	4	2	2
1	1	2	3	2	3	2	2	2	2	1	1	2	2	1	2	1	3	3	4	4	4	4	3	3	3	3	3	4	3	2	2	4	1	5	4	2
1	1	1	3	2	3	2	2	2	2	1	2	3	3	1	1	2	1	3	2	2	3	4	3	4	2	2	2	2	2	1	1	1	1	5	1	1
1	1	1	3	2	3	2	2	2	2	1	1	4	3	1	1	1	3	3	3	3	4	4	2	4	2	4	2	2	9	4	2	4	2	4	2	2
1	1	1	3	2	3	2	2	2	3	2	4	4	2	2	2	3	4	3	4	4	3	4	4	3	2	2	4	2	2	2	2	2	2	4	2	2
2	1	1	3	2	3	2	2	2	3	2	3	3	3	1	1	2	3	2	3	3	3	3	3	3	3	3	3	3	3	3	3	3	1	5	3	3
1	1	2	3	1	3	2	2	2	4	2	3	2	2	2	2	2	3	3	4	2	9	3	4	2	4	4	5	1	1	1	1	4	1	5	3	3
1	1	2	3	1	2	2	2	3	1	4	4	4	2	1	1	4	4	4	4	4	4	4	4	5	4	4	4	3	3	4	4	4	2	5	3	2
1	1	2	3	1	2	2	2	3	2	2	4	3	2	1	1	3	4	3	4	1	2	1	2	3	4	4	4	5	1	2	2	2	2	4	3	3
1	1	2	3	2	2	2	2	5	4	4	5	4	4	1	1	3	3	3	4	4	4	4	4	4	4	4	4	4	4	4	4	4	4	4	4	4
2	1	2	3	2	2	2	3	1	1	2	4	3	4	1	2	4	4	3	3	9	2	1	1	1	5	2	4	1	1	1	1	4	2	5	4	2
1	1	1	3	1	2	2	3	2	1	1	1	1	3	1	1	3	3	3	2	5	3	3	5	5	3	3	3	3	3	3	3	3	1	5	2	2
1	1	1	3	1	2	2	3	2	2	2	2	4	1	1	1	1	2	2	4	3	3	3	3	3	4	4	4	4	1	4	4	4	1	5	4	3
2	1	2	3	1	2	2	3	2	2	2	3	3	3	1	2	1	4	3	2	1	3	4	2	3	3	3	3	3	1	3	3	3	2	5	1	1
2	1	1	3	1	2	2	3	2	2	2	4	4	3	2	3	3	2	3	3	3	3	3	3	3	4	2	2	2	2	2	2	4	1	5	4	3
2	1	2	3	1	3	2	3	2	2	2	3	2	2	1	1	2	4	4	4	4	3	4	3	3	4	4	4	4	4	4	4	4	1	5	4	2
1	1	2	3	2	2	2	3	3	1	1	3	1	1	2	1	1	3	3	3	5	4	2	2	2	1	1	5	5	1	1	1	1	1	5	3	3
1	1	2	3	2	2	2	3	3	2	2	2	2	3	1	1	3	3	4	3	3	3	2	2	2	4	3	4	3	2	2	2	2	2	4	4	4
1	1	2	3	1	1	2	3	3	2	2	2	2	9	4	3	2	9	9	9	9	9	9	9	9	9	9	9	9	9	9	9	9	9	9	9	9
1	1	1	3	1	2	2	3	3	4	3	4	4	4	1	1	5	3	3	4	4	2	3	3	3	4	4	4	4	3	3	3	3	3	5	3	3
1	1	2	3	2	3	2	3	4	5	2	5	4	2	1	3	2	2	3	9	2	4	2	4	4	4	2	4	4	2	2	3	1	4	4	5	5
2	1	2	3	1	3	2	4	2	2	1	2	4	3	2	1	1	4	3	3	3	5	5	5	3	2	4	1	5	2	5	5	5	1	5	1	1
1	1	2	3	1	3	2	5	2	2	3	5	5	5	4	3	5	5	5	5	5	3	5	2	2	4	2	1	4	2	4	4	5	3	4	5	4
1	1	2	3	2	2	2	5	4	2	2	4	4	3	2	3	3	5	4	3	3	2	2	4	2	3	3	4	3	3	3	3	3	2	4	4	4
1	1	1	3	2	3	3	1	2	3	2	4	4	2	1	1	3	2	2	3	4	5	3	4	4	3	2	4	3	2	2	2	4	2	4	4	4
1	1	2	3	1	2	3	1	3	2	2	3	3	3	1	1	2	4	4	5	5	4	5	5	3	3	3	2	4	3	2	3	3	2	4	2	2
1	1	2	3	1	2	3	1	4	2	4	3	4	4	1	1	4	2	2	3	2	2	2	2	4	2	2	3	2	2	2	3	3	1	4	4	2
1	1	1	3	1	3	3	2	2	2	2	3	4	3	1	1	3	5	5	5	5	5	2	4	1	5	2	5	5	1	2	2	4	2	4	4	4
1	1	2	3	2	3	3	2	2	2	3	2	2	2	2	2	2	5	5	5	5	4	5	5	4	4	4	5	3	3	4	4	4	3	4	3	3
1	1	1	3	1	1	3	2	2	2	2	2	4	3	2	1	2	3	3	3	3	1	1	1	1	3	3	3	3	3	3	3	3	3	3	4	4
1	1	1	3	1	3	3	2	2	3	3	3	3	3	1	2	3	4	3	4	3	3	4	4	3	4	4	3	2	2	1	1	2	2	4	3	2
1	1	1	3	2	3	3	2	2	3	2	3	2	2	1	1	1	3	2	3	5	2	2	1	1	3	3	3	2	2	2	2	3	1	4	2	2
2	1	2	3	1	3	3	2	2	3	2	3	3	4	1	1	3	3	2	4	1	3	2	3	3	3	2	4	4	1	2	9	1	2	4	3	2
1	1	2	3	1	3	3	2	2	4	1	4	4	4	1	1	3	3	2	3	4	1	1	1	4	4	4	4	1	4	1	1	1	3	3	5	4
1	1	1	3	1	3	3	2	3	3	4	2	4	3	1	1	2	2	3	2	4	3	2	2	2	4	3	4	3	2	4	3	4	1	4	2	2
2	1	1	3	1	3	3	2	3	3	4	4	4	2	2	2	3	4	4	4	1	4	3	3	3	4	4	4	4	1	4	4	4	2	4	4	2
1	1	1	3	2	2	3	3	1	1	2	3	2	3	1	1	3	3	3	3	5	3	3	3	3	2	2	2	2	1	1	1	1	1	5	3	3
1	1	1	3	2	1	3	3	2	1	2	5	5	3	1	1	2	3	3	3	3	2	2	2	2	2	2	4	4	3	3	3	4	4	3	4	2
2	1	2	3	2	3	3	3	2	4	4	4	3	3	3	3	2	3	4	3	4	3	4	2	2	2	2	3	2	2	2	2	2	3	3	4	4
1	1	1	3	1	2	3	3	3	3	2	3	4	3	2	1	3	3	2	3	4	3	4	3	3	2	2	4	3	3	3	4	4	3	3	2	3
1	1	2	3	1	1	3	3	3	3	3	3	3	3	3	3	3	3	3	3	3	3	3	3	3	3	3	3	3	3	3	3	3	4	2	4	4
1	1	2	3	2	2	3	3	3	3	3	3	3	3	3	3	3	9	9	9	9	9	9	9	9	9	9	9	9	9	9	9	9	9	9	9	9
1	1	1	3	2	3	3	3	3	3	3	5	4	3	2	2	3	3	3	3	5	1	1	1	1	3	3	3	3	3	3	3	3	4	2	5	5
2	1	2	3	1	3	3	3	4	3	2	4	3	2	1	2	3	4	4	5	3	3	4	4	4	3	4	5	5	2	2	3	4	2	3	3	3
1	1	1	3	2	1	3	3	4	4	9	4	4	3	2	4	4	3	3	4	3	2	2	4	2	4	4	4	4	2	4	4	4	3	3	4	4
1	1	2	3	1	2	3	4	2	4	2	2	2	2	2	2	2	2	3	2	2	4	4	2	4	2	2	2	2	2	2	2	2	2	4	4	2
1	1	2	3	1	3	3	4	3	2	4	5	3	2	2	2	2	5	2	3	1	2	2	4	2	4	4	3	2	2	4	4	3	3	4	4	3
2	1	2	3	1	1	3	4	4	4	4	4	4	4	4	4	4	3	4	4	4	3	2	2	2	3	3	3	3	3	3	3	3	3	3	3	3
1	1	2	3	1	3	4	9	4	2	4	2	4	2	1	1	4	3	3	4	3	2	4	4	3	2	2	4	4	4	3	4	4	4	2	4	4
1	1	1	3	1	3	4	1	2	4	2	4	4	1	1	1	4	1	2	3	4	3	3	3	3	2	2	2	2	2	2	2	4	2	2	4	4
1	1	1	3	2	2	4	1	3	4	2	2	4	1	1	1	2	4	3	4	1	3	3	3	3	4	2	3	2	1	1	3	3	3	3	2	4
1	1	1	3	2	2	4	2	1	4	1	4	2	3	2	2	1	3	3	3	5	4	4	3	3	3	3	4	4	3	1	2	3	2	4	4	4
1	1	1	3	2	2	4	2	1	4	2	4	4	4	1	1	4	5	4	5	1	2	1	2	2	4	4	4	5	2	2	4	4	2	4	2	2
1	1	2	3	1	2	4	2	2	2	2	4	4	3	1	2	1	4	4	4	3	4	5	5	4	2	2	2	2	2	5	5	5	1	5	4	4
1	1	1	3	1	2	4	2	2	4	2	4	4	3	2	2	3	2	4	4	3	3	4	2	2	4	2	4	3	2	2	2	4	2	4	4	3
1	1	1	3	2	2	4	2	2	4	4	4	2	2	2	1	4	4	4	4	5	4	4	4	2	4	4	5	5	4	1	2	5	4	5	5	5
1	1	1	3	2	1	4	2	2	4	4	4	4	2	1	1	4	4	2	4	4	2	2	2	2	4	4	4	4	4	2	2	2	4	2	4	4
1	1	1	3	1	3	4	2	2	5	4	5	4	2	3	2	4	4	5	4	4	3	2	2	3	4	4	5	4	2	2	2	1	4	3	4	4
1	1	1	3	2	2	4	2	3	5	3	5	5	3	2	1	4	4	4	4	4	1	1	1	1	3	3	4	4	3	4	4	4	4	3	4	4
1	1	1	3	2	3	4	2	4	2	1	4	5	1	1	1	2	4	4	4	5	1	5	2	1	2	1	2	1	1	1	1	2	2	4	4	2
1	1	1	3	2	2	4	2	4	3	4	2	2	2	1	1	4	3	2	4	1	3	4	5	3	1	1	5	1	4	1	1	1	3	3	3	3
1	1	1	3	1	1	4	2	4	4	4	4	4	3	2	2	4	3	4	4	4	4	5	4	3	4	3	3	3	2	2	2	4	4	2	5	4
1	1	1	3	1	2	4	2	4	4	4	4	4	1	1	1	4	4	4	4	1	4	4	1	1	5	5	5	4	4	1	2	4	2	4	2	2
1	1	2	3	1	2	4	2	4	4	4	4	2	4	2	2	4	4	4	4	4	2	2	2	2	2	4	4	4	2	2	2	4	4	3	2	2
1	1	1	3	1	3	4	2	4	4	5	2	5	4	1	1	5	5	4	4	4	5	9	4	2	5	4	5	5	5	4	5	5	4	2	5	5
1	1	1	3	1	1	4	2	4	4	1	1	2	2	1	1	2	2	4	2	3	1	1	1	1	4	2	4	3	2	2	2	2	1	4	4	3
1	1	2	3	2	2	4	3	3	3	3	4	3	3	3	3	3	9	9	9	9	9	9	9	9	9	9	9	9	9	9	9	9	9	9	9	9
1	1	2	3	2	2	4	3	3	4	4	4	3	4	3	4	4	4	4	4	3	3	2	2	3	4	4	4	2	2	3	3	3	5	2	4	4
1	1	1	3	2	1	4	3	3	4	4	4	4	2	2	2	4	4	4	4	4	2	2	2	2	4	2	2	1	1	1	1	1	4	3	4	4
1	1	1	3	2	1	4	3	3	5	4	4	4	3	2	2	4	4	4	4	4	3	2	2	2	4	4	4	4	2	2	4	4	4	2	5	5
1	1	1	3	1	2	4	3	4	4	4	5	5	4	2	1	4	4	5	4	4	3	4	4	2	4	4	3	3	2	2	2	4	3	3	4	4
1	1	1	3	1	2	4	3	4	4	4	4	4	4	3	4	4	3	4	4	4	2	2	2	3	4	4	4	4	2	4	4	4	4	2	4	4
1	1	2	3	1	2	4	3	4	4	4	5	4	5	2	2	4	5	5	5	5	3	2	4	3	4	5	5	5	3	3	5	4	4	2	4	4
1	1	1	3	1	2	4	3	4	4	3	4	4	2	1	1	4	3	2	4	2	4	4	3	3	4	2	4	2	2	2	2	2	3	5	2	2
1	1	1	3	1	3	4	3	4	4	4	3	5	3	1	1	4	4	3	5	5	2	4	3	1	2	2	2	2	2	4	5	5	5	3	4	4
1	1	2	3	1	2	4	4	1	4	4	4	4	4	1	1	4	5	4	5	1	3	3	5	1	4	4	4	1	1	4	1	4	4	3	4	4
1	1	1	3	1	1	4	4	2	2	2	2	2	2	2	2	4	4	4	4	4	3	2	4	2	4	3	4	4	3	3	4	4	2	4	3	2
1	1	2	3	2	1	4	4	2	3	2	2	2	4	1	1	4	3	4	3	1	1	1	1	1	3	3	3	3	3	3	3	3	2	4	3	3
1	1	1	3	1	2	4	4	2	4	4	5	4	3	1	1	2	4	1	4	1	5	1	4	3	4	4	5	5	1	1	5	5	2	5	5	1
1	1	2	3	1	3	4	4	2	4	4	2	2	3	1	1	3	3	3	3	3	3	4	3	3	2	4	2	4	2	2	3	3	1	5	5	4
1	1	1	3	1	1	4	4	2	4	4	4	4	3	2	2	4	4	4	4	4	3	4	4	4	4	2	4	2	2	2	4	2	2	4	3	2
2	1	1	3	1	3	4	4	2	4	4	4	4	4	2	2	4	4	4	4	4	3	2	2	3	3	3	3	3	3	3	3	3	2	4	4	4
1	1	2	3	2	2	4	4	3	3	4	4	3	4	2	1	4	9	9	9	9	9	9	9	9	9	9	9	9	9	9	9	9	9	9	9	9
1	1	1	3	1	3	4	4	3	3	3	3	4	3	2	2	4	9	9	9	9	9	9	9	9	9	9	9	9	9	9	9	9	9	9	9	9
1	1	1	3	2	2	4	4	3	4	4	4	4	5	5	5	5	3	4	4	4	1	1	1	3	4	4	4	4	4	3	4	4	4	4	5	4
1	1	2	3	1	2	4	4	3	4	4	4	4	4	4	2	3	5	4	4	2	2	2	2	2	5	5	5	4	4	2	2	4	4	2	4	2
1	1	2	3	1	2	4	4	3	4	4	4	2	4	2	3	4	5	4	5	4	3	5	3	3	5	5	5	2	2	3	3	4	4	3	4	4
1	1	2	3	1	2	4	4	3	4	4	4	4	4	3	3	4	5	5	4	5	4	5	5	4	5	2	2	3	4	9	9	3	4	2	5	5
1	1	2	3	1	3	4	4	3	4	2	4	4	3	2	2	2	4	3	4	4	3	2	2	2	4	4	4	2	1	2	3	2	3	3	4	4
1	1	1	3	1	3	4	4	3	4	4	5	5	2	1	1	3	4	2	4	2	4	4	1	1	5	4	4	3	3	1	1	1	4	2	2	4
1	1	2	3	1	3	4	4	3	4	2	4	5	2	1	1	2	4	3	4	5	5	5	5	3	3	3	4	5	1	2	2	5	3	3	5	5
1	1	1	3	2	3	4	4	3	4	4	4	4	4	2	2	4	3	3	3	3	4	2	2	2	3	3	4	4	3	3	3	3	4	2	4	4
1	1	1	3	2	1	4	4	3	4	3	4	4	4	2	2	3	4	5	4	5	3	4	4	4	5	4	5	5	5	4	5	5	2	4	4	4
2	1	1	3	2	2	4	4	3	4	3	4	4	2	2	2	4	3	4	4	4	3	2	2	3	2	2	2	2	2	2	4	4	2	4	4	4
1	1	2	3	1	2	4	4	3	5	4	5	5	3	2	2	4	4	3	4	4	2	1	3	3	3	4	4	2	3	4	4	4	4	2	5	5
1	1	1	3	1	2	4	4	3	5	4	4	5	4	1	1	4	4	2	5	4	1	1	1	1	5	5	5	4	3	2	2	4	4	2	5	5
1	1	2	3	1	1	4	4	3	5	4	4	4	4	4	4	4	4	4	4	3	3	4	2	2	4	2	2	2	2	2	4	4	2	3	4	3
1	1	1	3	2	2	4	4	4	3	4	4	4	3	2	1	4	4	4	4	4	3	4	3	3	4	4	4	4	2	2	3	4	4	1	5	5
1	1	1	3	1	2	4	4	4	4	2	4	4	4	2	2	4	2	4	4	4	2	2	2	2	2	4	4	5	4	4	5	4	3	4	5	5
1	1	1	3	2	3	4	4	4	4	5	5	5	4	5	3	5	5	5	5	5	1	3	2	2	5	5	5	5	5	5	5	5	5	1	5	5
1	1	1	3	2	3	4	4	4	4	5	3	5	3	2	2	4	5	5	5	5	1	1	2	1	5	3	5	5	5	3	3	5	4	2	4	4
1	1	1	3	1	2	4	4	4	4	4	4	4	4	3	3	4	4	3	4	4	3	3	3	3	4	4	4	4	3	4	4	4	4	3	4	4
1	1	2	3	2	1	4	4	4	4	2	4	4	4	1	1	4	4	3	5	4	2	5	4	2	2	2	4	1	1	4	4	1	2	4	4	4
1	1	1	3	1	3	4	4	4	4	4	4	4	3	2	2	4	2	2	4	4	4	2	3	4	2	1	2	1	1	4	3	3	3	3	4	3
1	1	1	3	1	3	4	4	4	4	3	4	3	3	4	2	4	3	4	3	4	2	2	2	2	4	4	2	2	2	2	2	2	4	2	4	3
1	1	1	3	1	3	4	4	4	4	4	4	4	4	4	4	4	4	4	4	4	4	4	4	4	4	4	4	4	4	4	4	4	4	2	3	4
1	1	1	3	1	2	4	4	4	4	1	4	3	3	1	1	3	4	3	3	4	3	5	4	3	4	2	4	1	1	1	1	1	2	4	5	5
1	1	1	3	2	1	4	4	4	4	4	4	4	3	2	3	4	4	4	3	3	4	4	4	3	4	2	4	2	3	3	3	2	4	3	4	4
2	1	1	3	2	2	4	4	4	4	4	3	5	3	2	2	4	4	4	4	5	3	4	3	4	4	4	2	5	3	5	5	5	5	2	5	5
2	1	2	3	2	3	4	4	4	4	4	4	4	4	4	4	4	4	4	4	4	4	4	4	4	4	4	4	4	4	4	4	4	4	4	4	4
1	1	2	3	1	1	4	4	4	5	2	4	4	4	5	4	2	4	5	5	4	3	3	4	2	5	4	4	2	2	4	4	4	2	4	4	4
1	1	1	3	2	1	4	4	4	5	4	4	4	3	2	2	4	3	3	2	3	2	2	4	4	4	3	3	3	1	1	3	3	4	3	4	4
1	1	2	3	1	1	4	4	4	5	4	5	5	4	4	4	4	4	4	5	4	3	2	2	2	5	4	4	4	3	4	4	3	4	2	5	4
2	1	1	3	2	1	4	4	4	5	5	5	5	3	2	2	4	4	4	4	5	3	4	2	3	2	3	4	4	4	4	4	4	2	4	5	5
1	1	2	3	1	2	4	4	5	4	5	5	4	3	2	1	5	5	5	5	5	3	2	5	5	4	4	5	3	4	4	3	3	4	3	4	4
1	1	1	3	1	3	4	4	5	4	1	1	1	1	1	1	4	4	2	3	1	1	4	4	4	4	4	1	4	1	1	4	4	1	5	2	2
1	1	2	3	9	1	4	4	5	4	4	4	4	3	2	3	5	3	3	3	3	3	3	3	3	3	3	3	3	3	3	3	3	4	3	4	4
2	1	2	3	1	2	4	5	1	5	4	5	5	4	1	1	4	9	4	5	5	5	2	1	2	2	1	3	3	3	3	3	4	4	5	5	5
1	1	1	3	1	3	4	5	2	4	2	4	5	5	2	2	4	4	5	3	5	4	5	5	2	4	4	5	3	1	1	1	1	2	4	1	4
1	1	1	3	2	2	4	5	4	3	4	5	5	4	3	3	5	5	5	5	5	2	2	2	2	5	5	5	5	3	4	4	3	4	3	5	5
1	1	2	3	2	2	4	5	4	5	5	5	4	5	5	4	5	4	4	4	5	3	2	2	3	4	4	4	4	3	4	4	4	4	4	4	5
2	1	1	3	2	2	4	5	5	5	4	5	4	4	4	4	4	5	5	5	5	2	3	4	4	4	3	4	2	2	3	4	4	5	2	5	5
1	1	1	3	1	1	5	2	2	5	4	4	5	5	1	2	1	5	4	4	5	3	2	5	1	1	4	4	1	4	2	3	2	2	4	5	5
1	1	2	3	1	3	5	2	4	3	2	4	4	3	2	1	5	4	4	4	5	4	4	4	2	1	2	3	4	3	4	5	5	5	2	5	5
1	1	2	3	1	2	5	3	4	5	4	5	5	4	4	4	3	5	4	5	4	2	2	3	2	4	2	4	3	3	4	4	3	4	2	4	4
1	1	2	3	2	2	5	3	4	5	3	5	5	3	2	3	2	3	4	5	1	3	1	1	1	3	3	4	4	2	3	4	5	5	3	5	5
1	1	1	3	2	1	5	3	4	5	4	4	4	4	4	4	5	4	4	4	5	2	2	3	2	4	4	4	4	4	4	4	4	5	1	5	5
1	1	2	3	1	3	5	4	3	4	3	4	5	1	3	2	3	5	5	4	4	4	4	5	3	1	1	5	1	1	1	1	5	4	2	4	4
2	1	1	3	1	3	5	4	3	4	4	4	3	1	2	1	4	4	4	3	4	3	1	4	3	2	1	4	3	3	3	3	4	4	2	4	4
1	1	2	3	2	2	5	4	3	5	5	5	5	3	5	5	5	4	5	5	5	2	1	4	3	5	4	5	3	3	3	4	4	5	1	5	5
1	1	2	3	1	2	5	4	3	5	5	5	3	5	5	5	5	4	5	5	5	4	2	2	1	5	5	4	3	2	3	3	4	5	4	5	5
1	2	2	3	2	2	5	4	3	5	4	4	4	4	2	2	4	3	3	3	4	3	1	1	1	4	4	4	4	3	4	4	4	5	2	5	5
1	1	1	3	2	1	5	4	4	4	4	5	5	4	2	1	5	4	4	5	5	2	2	2	2	5	5	5	2	2	2	5	5	3	2	5	5
1	1	1	3	1	2	5	4	4	5	5	5	5	4	3	3	5	4	4	4	4	3	1	3	2	3	3	3	3	3	3	3	3	5	3	5	5
1	1	1	3	1	3	5	4	4	5	4	5	5	3	3	3	5	5	5	5	4	5	5	5	3	5	4	4	4	2	4	4	3	5	2	5	5
1	1	2	3	2	3	5	4	5	4	4	3	4	4	4	2	5	3	3	3	3	1	4	3	3	4	4	4	5	3	4	4	5	4	2	4	5
1	1	1	3	1	1	5	4	5	4	2	4	4	4	1	4	4	4	3	3	4	3	2	3	3	1	2	2	4	1	3	3	4	5	2	5	5
1	1	2	3	2	3	5	4	5	5	4	5	5	4	4	4	5	5	4	5	4	5	4	5	3	5	4	5	4	4	5	5	5	5	1	5	5
1	1	1	3	1	1	5	4	5	5	4	5	5	5	2	2	5	5	5	5	5	9	9	9	9	5	4	4	5	5	4	4	5	5	1	5	5
1	1	2	3	1	2	5	5	3	3	5	5	5	5	3	1	5	3	3	3	3	3	2	3	3	5	5	5	5	2	5	5	5	5	2	5	5
1	1	2	3	1	3	5	5	3	4	3	4	4	3	4	3	4	5	5	5	3	3	3	3	3	5	5	5	1	1	5	5	5	4	3	5	5
1	1	2	3	2	3	5	5	3	4	4	5	5	4	3	2	4	5	5	5	2	1	1	4	1	4	4	4	3	4	5	5	5	5	4	4	4
1	1	1	3	2	3	5	5	3	4	3	4	5	3	4	4	4	3	3	4	4	4	4	4	2	4	4	4	4	3	4	4	4	4	2	4	4
1	1	2	3	1	1	5	5	3	4	4	3	4	4	2	2	5	5	5	5	4	4	2	5	2	5	2	5	4	2	4	4	4	4	2	5	5
2	1	1	3	2	3	5	5	3	4	3	4	3	4	5	3	5	3	3	3	5	3	2	3	3	5	3	5	3	4	3	3	4	5	1	5	5
1	1	2	3	1	2	5	5	3	5	5	5	5	5	3	3	5	5	5	4	1	1	1	2	2	5	5	5	3	3	3	3	3	5	3	5	5
1	1	2	3	2	1	5	5	3	5	4	4	3	5	4	3	4	4	4	5	5	5	5	5	3	5	5	5	3	1	1	1	3	4	1	5	5
1	1	2	3	1	2	5	5	3	5	4	4	4	3	3	3	4	3	4	3	4	3	2	2	2	3	3	3	3	3	3	3	3	4	1	4	4
1	1	2	3	2	2	5	5	3	5	5	5	5	5	5	5	5	4	4	5	5	4	5	4	3	4	3	4	5	3	3	3	4	5	2	5	5
1	1	1	3	2	3	5	5	3	5	3	5	5	3	3	3	5	5	3	3	3	1	5	3	3	5	5	5	1	1	5	5	5	5	1	5	5
1	1	2	3	2	2	5	5	4	4	4	5	5	4	5	5	5	4	5	5	3	4	4	4	1	4	4	4	3	3	4	4	4	4	4	4	4
1	1	2	3	2	1	5	5	4	4	5	5	5	4	4	3	5	4	5	5	5	3	2	2	1	5	4	3	5	4	4	4	4	5	1	5	5
2	1	1	3	2	2	5	5	4	4	4	4	4	5	2	2	4	3	3	4	3	2	2	3	2	4	2	4	2	2	2	3	5	4	3	4	4
1	1	1	1	2	2	5	5	4	5	4	5	4	4	3	3	4	4	3	5	4	3	2	3	2	4	3	3	3	3	3	3	3	5	1	5	5
1	1	2	1	1	2	5	5	4	5	5	5	5	4	5	3	5	4	4	4	5	1	1	1	1	3	2	5	5	5	2	2	5	5	1	5	5
1	1	1	1	1	2	5	5	4	5	4	5	4	4	3	3	5	4	5	5	5	4	1	3	1	5	3	4	2	1	1	4	5	5	1	5	4
1	1	2	1	1	2	5	5	4	5	4	5	5	4	3	3	5	5	5	5	5	4	1	3	1	5	2	4	1	1	2	4	5	5	1	5	4
1	1	1	1	1	2	5	5	4	5	4	5	5	3	2	3	4	5	2	5	2	3	4	1	1	5	4	4	5	4	3	3	3	5	3	4	4
1	1	1	3	1	3	5	5	5	4	5	5	4	4	4	3	5	5	3	4	3	3	1	4	1	5	4	4	5	4	3	4	3	5	2	5	5
1	1	2	3	1	3	5	5	5	4	5	3	5	5	5	3	5	1	1	5	5	1	1	1	1	1	1	1	1	1	1	1	9	5	1	5	5
1	1	1	3	1	1	5	5	5	4	4	5	3	5	2	2	4	3	3	3	3	1	1	4	2	5	5	4	5	5	4	4	5	5	2	5	5
1	1	1	1	1	2	5	5	5	5	5	5	5	5	2	4	3	5	5	5	4	2	2	4	2	4	4	5	2	1	1	4	5	5	2	5	2
1	1	2	1	1	2	5	5	5	5	4	5	5	5	2	2	5	5	5	5	3	4	1	5	2	5	4	4	4	4	4	4	4	4	3	5	5
1	1	1	1	1	2	5	5	5	5	5	5	5	5	1	1	5	5	5	5	5	1	1	1	1	4	4	5	5	2	3	3	5	5	1	5	5
1	1	2	1	2	2	5	5	5	5	4	5	5	5	2	3	2	4	4	5	4	1	1	1	1	5	5	1	4	4	4	4	3	5	4	5	5
1	1	1	1	2	2	5	5	5	5	5	5	5	5	4	2	5	5	5	5	5	5	5	5	5	5	5	5	5	5	5	5	5	5	1	5	5
1	1	1	1	2	2	5	5	5	5	5	5	5	4	3	4	5	3	4	5	5	3	2	2	2	3	4	5	5	2	5	5	5	5	2	5	5
1	1	1	1	2	2	5	5	5	5	5	5	5	5	2	2	3	3	3	3	3	3	2	2	2	4	3	5	4	3	3	3	4	4	2	5	5
1	1	2	1	1	2	5	5	5	5	5	5	5	5	5	5	5	5	5	5	3	1	1	1	1	5	5	5	5	5	5	5	5	5	1	5	5
1	1	1	1	1	2	5	5	5	5	5	5	5	5	3	3	5	4	4	4	3	1	1	1	1	5	3	5	5	5	4	5	5	5	1	5	5
1	1	1	1	2	2	5	5	5	5	5	5	5	5	3	3	5	5	3	5	5	3	2	3	2	5	5	5	5	5	5	5	5	5	1	5	5
1	1	2	1	2	2	5	5	5	5	5	5	5	4	4	4	5	4	3	4	3	3	2	3	3	4	9	4	4	2	2	4	4	5	1	5	1
1	1	2	1	2	2	5	5	5	5	5	5	5	5	5	5	5	5	5	5	5	2	2	2	2	4	4	4	4	4	4	4	4	4	3	5	5
1	1	1	1	1	3	5	5	5	5	4	3	3	3	2	3	5	5	3	5	5	1	1	1	1	3	3	4	3	3	3	3	3	5	1	5	5
1	1	2	1	1	3	5	5	5	5	4	5	5	5	4	4	5	4	5	5	5	2	3	4	3	5	4	5	4	4	4	4	4	5	4	5	5
1	1	2	1	2	3	5	5	5	5	5	5	5	5	5	5	5	5	5	5	5	1	1	9	1	5	5	5	5	5	5	5	5	5	5	5	5
1	1	2	1	2	3	5	5	5	5	4	5	4	3	4	4	3	3	3	3	4	9	9	4	9	4	4	4	4	2	3	4	4	4	2	5	5
1	1	1	1	2	3	5	5	5	5	5	5	5	5	3	4	5	3	5	5	5	2	2	3	1	4	3	2	2	2	2	3	5	5	1	5	5
1	1	1	1	1	2	5	5	5	5	5	5	5	3	2	2	5	4	5	5	4	1	1	4	1	5	5	5	5	5	5	5	5	5	1	5	5
1	1	1	1	2	3	5	5	5	5	4	5	5	5	3	4	5	5	5	5	4	4	2	2	2	5	3	5	5	5	3	4	5	5	1	5	5
1	1	1	1	1	1	5	5	5	5	5	5	5	5	4	4	5	4	3	3	3	2	1	1	2	3	3	4	4	5	4	5	9	5	1	5	5
1	1	2	1	1	1	5	5	5	5	5	5	5	5	5	5	5	5	5	5	5	5	4	2	1	5	4	2	5	2	5	5	5	5	1	5	5
1	1	1	1	2	1	5	5	5	5	5	5	5	5	5	2	5	3	3	4	2	2	1	1	1	5	4	5	4	3	3	3	2	5	1	5	5
1	1	1	1	1	1	5	5	5	5	5	5	5	5	2	2	5	4	4	4	3	2	2	3	3	4	4	4	4	4	3	4	4	4	2	5	4
1	1	1	1	1	1	5	5	5	5	5	5	5	3	3	2	4	4	4	5	5	5	3	2	2	3	3	3	3	3	3	4	3	3	3	4	4
1	1	1	1	2	1	5	5	5	5	4	5	5	3	2	2	4	2	2	4	2	4	2	2	2	4	4	3	3	4	4	4	4	4	2	5	5
1	1	1	3	2	1	5	5	5	5	5	5	5	5	1	1	5	5	5	5	1	1	1	1	1	5	5	5	5	5	5	5	5	5	1	5	5
1	1	2	1	1	1	5	5	5	5	4	5	5	5	4	4	5	5	5	5	3	4	2	3	3	4	4	4	4	2	4	4	4	5	1	5	5
1	1	2	1	2	1	5	5	5	5	5	5	5	5	3	3	4	9	9	9	9	9	9	9	9	9	9	9	9	9	9	9	9	9	9	9	9
1	1	2	1	1	1	5	5	5	5	5	5	5	5	5	4	5	5	5	4	5	2	2	1	1	5	3	5	4	3	4	4	4	5	2	5	5
1	1	1	1	1	1	5	5	5	5	4	5	5	3	1	1	5	5	4	5	4	2	2	2	1	4	4	3	5	4	4	4	5	5	1	5	5
1	1	1	1	2	1	5	5	5	5	5	5	5	5	5	3	5	1	5	5	5	3	2	4	2	5	5	5	4	5	4	4	4	5	2	5	5
1	1	1	1	1	1	5	5	5	5	3	4	4	4	4	4	4	4	4	4	3	3	3	3	3	4	4	3	3	2	3	4	4	5	1	5	5
2	1	2	3	2	2	5	5	5	5	5	5	5	5	5	5	5	5	5	5	5	3	2	1	1	5	5	3	4	2	3	3	3	5	2	5	5
2	1	1	3	2	2	5	5	5	5	5	5	5	5	3	3	5	5	5	5	5	2	1	4	3	5	5	4	3	2	5	5	5	5	1	5	5
2	1	2	3	2	1	5	5	5	5	5	5	4	5	5	5	5	4	5	4	5	2	4	3	3	4	5	5	5	4	4	4	3	4	4	4	4
2	1	1	3	2	3	5	5	5	5	4	5	5	3	2	2	5	5	3	5	5	4	1	2	1	5	2	5	4	3	3	4	5	5	2	5	5
2	1	1	3	2	1	5	5	5	5	5	5	5	5	3	3	5	5	5	4	5	1	2	1	2	4	2	1	5	1	2	4	3	5	1	5	5
1	1	2	2	2	3	9	9	9	9	1	1	1	1	1	1	1	1	1	1	5	4	5	4	5	1	1	1	4	1	1	4	5	2	5	2	2
1	1	2	2	2	2	1	1	1	1	1	1	1	2	1	1	1	1	1	1	3	5	1	3	4	4	5	1	4	1	1	1	1	1	5	1	1
1	1	1	2	2	3	1	1	1	1	1	1	1	1	1	1	1	2	2	2	4	2	4	2	2	2	1	4	1	1	1	1	4	1	5	1	1
1	1	2	2	2	3	1	1	1	1	1	1	1	1	1	1	1	1	1	3	3	3	5	2	2	2	1	2	2	1	1	1	2	1	5	1	1
1	1	1	2	1	3	1	1	1	1	1	1	1	1	1	1	1	1	1	1	5	3	5	1	5	1	1	1	1	1	1	1	1	1	5	1	1
1	1	1	2	1	3	1	1	1	1	1	1	2	1	1	1	1	1	1	1	1	5	5	5	4	1	1	1	1	1	1	1	1	1	5	1	1
2	1	2	2	1	2	1	1	1	1	2	3	2	1	1	2	1	4	1	3	4	5	5	5	5	5	5	3	5	5	5	3	4	1	5	1	1
2	1	1	2	1	2	1	1	1	2	1	4	3	3	1	1	1	3	3	3	1	5	5	1	3	5	4	2	2	2	1	2	2	1	5	1	1
1	1	2	2	1	3	1	1	2	1	1	1	1	2	1	1	2	4	1	3	4	3	4	4	3	4	1	4	3	1	1	1	2	1	5	2	2
1	1	2	2	2	3	2	1	1	1	1	1	3	2	2	1	1	4	1	3	2	4	5	5	4	2	2	1	3	9	2	3	3	1	5	2	1
1	1	1	2	1	3	2	1	1	2	4	4	4	4	5	5	5	9	9	9	9	9	9	9	9	9	9	9	9	9	9	9	9	9	9	9	9
2	1	1	2	1	3	2	1	2	2	2	4	2	3	1	1	1	5	1	5	1	1	5	1	1	1	1	5	1	1	1	1	5	1	5	1	5
1	1	1	2	2	3	2	2	1	1	2	2	2	2	1	1	2	2	2	2	2	4	4	4	4	2	2	2	3	1	2	2	3	1	2	1	1
1	1	1	2	1	3	2	2	1	1	2	2	1	1	1	1	5	5	2	2	4	1	1	5	1	2	2	2	1	1	1	1	2	1	5	1	1
2	1	1	2	2	3	2	2	1	1	1	2	1	3	1	1	1	4	1	2	2	2	5	4	2	4	1	2	3	1	2	2	2	1	5	1	1
1	1	1	2	1	3	2	2	1	2	2	2	2	1	1	1	1	3	3	3	5	5	1	2	2	2	2	2	2	2	2	2	2	1	5	2	2
1	1	2	2	2	1	2	2	2	1	1	2	2	4	1	4	4	3	3	2	5	1	1	3	3	5	4	3	3	1	1	1	1	1	5	2	3
1	1	1	2	1	3	2	2	2	2	1	1	2	3	1	1	2	3	2	2	4	3	3	3	3	3	3	3	4	1	3	3	4	1	4	2	2
1	1	1	2	1	3	2	2	2	2	1	2	4	3	2	2	2	9	9	9	9	9	9	9	9	9	9	9	9	9	9	9	9	9	9	9	9
2	1	1	2	2	3	2	2	2	2	2	2	2	2	1	1	2	9	9	9	9	9	9	9	9	9	9	9	9	9	9	9	9	9	9	9	9
2	1	1	2	2	3	2	2	2	2	2	2	2	3	1	1	2	3	4	4	4	3	4	3	3	2	2	2	3	2	2	2	3	1	5	2	2
1	1	2	2	1	3	2	2	2	3	2	2	2	4	1	1	4	5	3	4	5	3	5	2	1	5	2	2	3	1	2	2	3	1	5	1	3
1	1	1	2	1	3	2	3	2	3	1	2	3	3	2	2	4	4	4	3	3	3	3	4	4	3	3	3	3	3	3	3	4	1	4	1	1
2	1	2	2	1	3	3	1	3	1	1	5	2	3	3	1	1	5	1	1	3	5	5	3	5	5	1	1	1	1	1	1	1	1	5	1	1
2	1	1	2	2	3	3	2	2	4	3	4	4	3	2	2	3	5	3	5	5	3	4	4	3	5	5	5	3	1	5	5	5	2	4	4	3
1	1	1	2	2	3	3	3	3	3	2	2	4	3	3	3	3	3	3	4	4	2	2	2	2	3	2	5	3	2	2	3	4	4	3	4	4
1	1	1	2	1	3	3	4	2	4	3	4	4	3	2	2	3	3	4	4	4	2	2	2	2	4	4	4	3	3	4	4	4	4	3	3	4
1	1	1	2	1	3	3	4	4	2	4	4	4	5	1	2	4	4	4	5	3	2	1	2	2	5	2	5	4	2	2	2	2	2	4	4	4
1	1	1	2	2	3	4	3	3	4	4	3	3	3	3	2	3	4	3	4	4	4	4	4	3	5	4	4	3	2	3	3	3	2	4	4	3
1	1	2	2	2	3	4	4	3	3	4	4	4	3	3	2	4	4	3	4	4	2	2	4	2	2	2	4	2	2	2	2	2	4	2	4	4
1	1	1	2	1	2	4	4	3	4	3	4	5	3	2	2	4	3	3	3	4	2	2	3	4	4	4	4	3	3	1	2	4	4	3	4	5
1	1	1	2	2	1	4	4	3	4	4	4	4	3	1	2	4	3	4	4	2	2	1	1	2	4	3	4	2	1	3	4	4	2	2	5	5
1	1	1	2	1	1	4	5	5	5	4	5	5	5	2	4	4	5	5	5	4	3	4	4	2	4	4	4	3	3	3	3	4	5	1	5	5
1	1	1	2	1	1	5	5	4	4	4	5	5	5	2	2	5	4	3	3	2	2	2	1	1	5	5	5	3	3	2	4	1	4	2	5	3
1	1	1	2	1	2	5	5	5	5	5	5	5	5	1	1	5	5	5	5	5	9	9	5	9	5	4	5	1	3	5	5	3	5	1	5	5
2	1	1	1	1	3	1	1	1	1	1	1	1	1	1	1	1	1	1	1	1	5	5	3	5	3	3	3	2	1	1	1	1	1	5	1	1
2	1	1	1	1	3	1	1	1	1	1	1	1	1	1	1	2	3	3	3	3	3	5	3	3	1	1	1	1	1	1	1	1	1	5	1	1
2	1	2	1	1	2	2	3	2	1	1	2	2	2	1	1	3	3	3	3	3	3	4	3	3	4	4	4	3	2	3	3	3	1	5	2	2
1	1	1	1	1	2	2	4	1	3	4	1	2	4	1	1	4	1	3	4	5	3	4	4	2	4	5	1	4	2	3	4	5	1	5	4	4
1	1	1	1	1	9	4	3	4	4	4	5	4	2	2	2	4	4	3	4	4	4	4	2	3	4	4	4	2	2	2	2	3	4	2	5	5
1	1	2	1	1	2	4	5	5	5	4	5	5	4	4	4	5	4	5	4	5	4	2	3	2	5	4	5	3	3	4	4	4	4	3	5	5
1	1	1	2	1	3	2	2	2	1	1	1	3	1	1	1	1	9	9	9	9	9	9	9	9	9	9	9	9	9	9	9	9	9	9	9	9
1	1	1	2	1	2	2	2	3	1	2	2	3	2	2	3	3	5	3	4	4	4	4	4	3	4	2	2	2	2	2	4	4	2	3	4	4
1	1	1	2	1	3	4	1	1	5	4	5	5	1	1	1	3	3	1	3	3	3	5	3	2	5	5	5	3	3	5	5	5	1	5	5	3
1	1	1	2	2	3	4	3	3	5	4	4	4	3	2	3	4	3	4	3	5	3	2	5	3	5	5	4	3	2	5	5	3	4	3	4	4
2	1	2	2	1	3	4	4	2	4	4	4	4	4	4	4	2	4	4	4	4	2	2	2	2	2	2	2	2	2	2	2	2	4	4	4	4
1	1	1	2	2	2	5	4	5	5	5	4	5	3	3	2	5	3	4	4	3	4	2	4	2	4	3	3	4	3	3	4	4	4	4	5	5
2	2	1	2	1	3	9	9	9	9	3	3	4	2	1	1	3	2	3	3	4	3	3	3	3	3	3	4	2	2	2	2	4	1	4	2	3
1	2	1	1	1	3	1	9	9	9	9	9	9	9	9	9	9	9	9	9	9	9	9	9	9	9	9	9	9	9	9	9	9	9	9	9	9
1	2	1	2	1	2	1	1	1	1	1	1	1	9	1	1	1	5	5	5	1	5	5	5	5	5	1	1	5	5	5	5	5	1	5	1	1
1	2	1	1	1	1	1	1	1	1	1	1	1	1	1	1	1	3	4	4	3	3	4	3	3	3	3	3	3	3	3	3	3	1	5	2	1
1	2	1	2	1	3	1	1	1	1	1	1	5	1	1	1	2	4	4	4	5	4	4	3	2	3	2	4	5	2	1	1	4	1	5	4	2
1	2	1	2	1	3	1	1	1	1	1	1	1	2	1	1	3	2	2	1	1	5	5	3	3	4	4	4	4	3	3	3	4	1	5	1	1
1	2	1	3	1	3	1	1	1	1	1	1	1	1	1	1	1	1	1	1	1	5	5	1	1	1	1	3	1	1	1	1	3	1	5	1	1
1	2	1	1	1	3	1	1	1	1	1	3	3	2	1	1	1	9	9	9	9	9	9	9	9	9	9	9	9	9	9	9	9	9	9	9	9
1	2	1	2	1	3	1	1	1	1	1	1	1	3	1	1	1	4	4	3	4	5	5	5	5	4	3	4	4	1	1	3	1	1	5	1	1
1	2	1	1	1	3	1	1	1	1	1	1	1	1	1	1	1	1	1	1	1	4	5	1	1	1	1	1	1	1	1	1	1	1	5	1	1
1	2	1	2	1	3	1	1	1	1	1	2	2	2	1	1	2	1	2	2	4	4	4	4	4	4	4	3	2	2	2	2	2	1	5	2	2
1	2	1	1	1	3	1	1	1	1	1	1	2	1	1	1	1	1	1	1	1	5	5	5	5	1	1	1	5	1	1	5	1	1	5	1	1
1	2	1	2	1	3	1	1	1	1	1	1	1	1	1	1	1	1	1	1	5	5	5	5	1	1	1	1	1	1	1	1	1	1	5	1	1
1	2	2	2	1	3	1	1	1	1	1	1	2	2	1	1	1	1	1	1	2	2	4	3	1	1	1	1	5	1	1	2	1	1	5	1	1
1	2	1	2	2	3	1	1	1	1	1	1	1	1	1	1	1	1	1	1	1	3	3	3	3	1	1	1	1	1	1	1	3	1	5	1	1
1	2	1	2	1	3	1	1	1	1	1	1	4	1	1	1	1	1	1	1	1	4	2	1	1	1	1	1	1	1	1	2	1	1	5	1	1
1	2	1	2	1	3	1	1	1	1	1	1	1	1	1	1	1	4	4	4	1	1	1	1	1	4	1	4	1	1	1	1	1	1	5	1	1
1	2	1	2	1	3	1	1	1	1	1	1	1	1	1	1	1	1	1	1	1	2	5	4	2	1	1	1	1	1	1	1	1	1	5	1	1
1	2	1	2	1	3	1	1	1	1	1	2	3	1	1	1	1	3	4	2	4	1	4	3	3	1	1	1	1	1	1	1	1	1	3	3	2
1	2	1	2	1	3	1	1	1	1	3	2	1	1	1	1	3	1	1	3	3	4	3	1	4	3	2	1	2	1	2	2	3	1	5	2	2
1	2	1	2	1	3	1	1	1	1	1	2	1	3	1	1	1	3	4	4	1	3	2	2	2	1	1	1	1	1	1	1	1	1	5	1	1
1	2	1	2	1	3	1	1	1	1	1	1	1	1	1	1	1	2	1	1	2	3	5	3	5	1	1	1	1	1	1	1	1	1	5	5	1
1	2	1	1	1	3	1	1	1	1	1	1	4	3	1	1	1	4	4	4	4	5	5	2	1	1	1	1	1	1	1	1	1	1	5	2	2
1	2	1	2	1	3	1	1	1	1	1	1	1	1	1	1	1	3	1	1	4	1	3	1	1	3	3	4	4	1	1	1	3	1	5	1	1
1	2	1	3	1	3	1	1	1	1	1	1	3	1	1	1	3	3	1	2	1	5	2	5	3	3	1	1	1	1	1	1	1	1	5	1	1
1	2	2	2	1	3	1	1	1	1	1	1	1	1	1	1	1	1	1	1	1	4	5	4	4	1	1	1	1	1	1	1	1	1	5	1	1
1	2	1	2	1	3	1	1	1	1	1	1	3	3	1	1	1	1	1	1	1	3	1	1	1	1	1	4	1	1	1	1	1	1	5	1	1
1	2	1	1	1	3	1	1	1	1	1	1	1	1	1	1	3	3	3	3	3	4	3	3	3	1	1	1	1	1	1	1	1	1	5	1	3
1	2	1	1	1	3	1	1	1	1	1	1	1	3	1	1	1	1	1	1	3	5	5	3	5	1	1	1	1	1	1	1	1	1	5	1	1
1	2	1	1	1	3	1	1	1	1	1	1	1	1	1	1	1	3	3	3	3	3	3	3	3	3	3	3	3	3	3	3	3	1	5	1	1
1	2	1	1	1	3	1	1	1	1	1	1	1	1	1	1	1	3	3	3	5	1	1	3	3	3	3	3	3	3	3	3	3	1	1	1	1
1	2	1	2	1	3	1	1	1	1	1	1	2	1	1	1	1	1	1	1	1	4	5	1	5	1	1	1	1	1	1	1	1	1	5	1	1
1	2	1	1	1	3	1	1	1	1	1	1	1	2	1	1	1	1	1	1	1	1	3	1	1	1	1	1	1	1	1	1	1	1	5	1	1
1	2	1	2	2	3	1	1	1	1	2	2	2	1	1	1	1	1	1	3	3	4	5	3	5	3	3	3	3	3	3	3	3	1	5	4	4
1	2	1	1	1	3	1	1	1	1	1	1	1	2	1	1	2	4	3	2	4	4	4	4	4	4	2	4	2	2	1	1	2	1	5	4	4
1	2	1	3	1	3	1	1	1	1	1	1	2	1	1	1	1	1	1	1	1	5	5	1	1	3	3	3	4	1	3	3	1	1	5	4	1
1	2	1	2	1	3	1	1	1	1	1	1	1	1	1	1	1	1	1	1	1	1	5	5	1	1	2	1	1	1	1	3	4	1	5	1	1
1	2	1	3	1	3	1	1	1	1	1	1	1	3	2	1	2	2	3	2	4	4	5	1	3	2	2	3	2	2	1	1	1	1	5	2	2
1	2	1	2	1	3	1	1	1	1	1	1	2	1	1	1	3	1	1	1	1	4	4	1	3	1	1	1	1	1	1	1	1	1	5	1	1
1	2	1	1	1	3	1	1	1	1	1	3	1	1	1	1	1	1	2	2	2	1	2	2	2	2	1	1	1	5	5	3	3	1	5	2	1
1	2	1	1	1	3	1	1	1	1	2	4	4	1	1	1	1	5	5	5	5	5	5	5	5	1	1	1	1	1	1	1	2	1	5	2	2
1	2	1	2	1	3	1	1	1	1	1	1	2	1	1	1	2	1	2	2	2	2	2	1	5	1	1	1	1	1	1	1	1	1	5	1	1
1	2	1	2	1	3	1	1	1	1	1	1	3	1	1	1	1	3	1	2	4	5	5	2	5	3	1	1	1	1	1	1	1	1	5	2	2
1	2	1	3	1	3	1	1	1	1	1	1	1	1	1	1	1	4	1	1	1	3	1	1	1	4	4	4	4	1	1	1	2	1	5	3	2
1	2	1	2	1	3	1	1	1	1	1	1	2	1	1	1	1	2	2	2	1	1	3	4	3	1	2	1	1	1	1	1	1	1	5	1	1
1	2	1	2	1	3	1	1	1	1	1	2	2	1	1	1	1	2	4	3	2	4	4	2	2	2	2	2	2	2	1	1	1	1	5	1	2
1	2	1	2	1	3	1	1	1	1	1	1	2	1	1	1	1	1	1	1	3	4	4	1	1	1	1	1	1	1	1	1	1	1	5	4	1
1	2	2	1	1	3	1	1	1	1	1	3	1	3	1	1	1	5	5	5	5	4	4	5	5	5	5	5	5	1	5	5	5	1	5	5	1
1	2	1	2	1	3	1	1	1	1	1	1	2	2	1	1	2	3	3	3	3	3	3	3	3	3	3	3	3	3	3	3	3	1	5	4	1
1	2	1	1	1	3	1	1	1	1	1	1	1	1	1	1	1	1	1	1	1	5	5	1	1	1	1	1	1	1	1	1	5	1	5	5	2
1	2	1	3	1	3	1	1	1	1	2	2	2	2	1	1	2	2	2	2	2	4	4	4	3	2	2	2	2	1	1	1	1	1	5	2	2
1	2	1	2	1	1	1	1	1	1	1	1	1	1	1	1	1	4	2	4	4	5	5	5	5	3	4	4	2	1	1	1	1	1	5	1	2
1	2	1	2	1	3	1	1	1	1	1	1	1	1	1	1	1	2	2	3	4	5	5	1	5	4	1	1	5	1	1	1	4	1	5	1	1
1	2	1	1	1	3	1	1	1	1	1	2	2	2	1	1	2	3	3	3	5	3	5	5	4	1	1	1	1	1	1	1	1	1	5	2	1
1	2	1	2	1	3	1	1	1	1	1	1	1	1	1	1	1	1	1	1	1	1	1	1	1	1	1	1	1	1	1	1	1	1	5	1	1
1	2	1	2	1	3	1	1	1	1	2	2	3	1	1	1	2	4	2	3	3	4	2	4	4	3	2	3	3	2	2	2	2	1	5	2	1
1	2	1	2	1	3	1	1	1	1	1	1	1	1	1	1	1	1	1	1	1	1	1	1	1	1	1	1	1	1	1	1	1	1	5	1	1
1	2	1	2	1	3	1	1	1	1	1	4	2	5	1	1	1	1	1	5	3	1	1	5	3	4	5	5	3	5	5	5	5	1	5	4	1
1	2	1	1	1	3	1	1	1	1	1	1	4	1	1	1	3	1	1	1	1	1	1	1	1	1	1	1	1	1	1	1	1	1	1	1	1
1	2	1	2	1	1	1	1	1	1	2	2	4	4	1	1	2	1	4	2	2	2	4	2	1	1	1	1	1	1	1	1	4	1	5	1	1
1	2	2	2	1	1	1	1	1	1	1	1	1	1	1	1	1	3	1	1	4	3	3	3	3	3	3	3	3	3	3	3	3	1	5	1	1
1	1	1	2	2	2	1	1	1	1	1	5	1	3	1	1	1	5	1	3	5	5	1	5	3	3	1	1	1	1	1	1	1	1	5	5	5
1	1	1	2	1	2	1	1	1	1	1	2	2	1	1	1	2	3	2	1	2	1	5	2	2	3	2	2	3	1	1	1	1	1	5	2	2
1	1	2	1	1	2	1	1	1	1	1	1	1	1	1	1	1	2	1	1	1	3	3	4	2	9	2	4	4	3	4	4	5	3	5	4	4
1	1	1	1	1	2	1	1	1	1	1	1	1	1	1	1	1	1	1	3	3	5	5	5	5	2	2	2	2	2	2	2	2	1	5	1	1
1	1	2	1	2	2	1	1	1	1	1	1	1	1	1	1	1	3	2	2	3	3	5	3	3	2	3	2	3	1	3	3	1	1	5	1	1
1	1	1	1	2	2	1	1	1	1	1	1	4	1	1	1	1	4	4	4	1	4	5	5	4	1	1	1	1	1	1	3	3	1	5	2	2
1	1	1	3	1	2	1	1	1	1	1	1	1	1	1	1	1	4	4	4	5	3	4	4	3	2	2	2	4	2	4	4	4	1	5	1	1
1	1	2	1	1	2	1	1	1	1	1	1	1	1	1	1	1	3	3	3	5	3	4	4	4	4	4	3	4	4	3	3	4	1	5	1	1
1	1	2	1	1	2	1	1	1	1	1	4	2	1	1	1	1	3	1	1	1	1	2	4	1	1	1	1	1	1	1	1	3	1	5	1	2
1	1	1	1	1	2	1	1	1	1	1	2	1	1	1	1	1	2	1	1	4	2	1	2	1	1	2	2	2	2	1	1	1	1	5	1	1
1	1	2	2	2	2	1	1	1	1	2	1	1	2	1	2	1	3	3	3	5	3	5	3	3	1	1	1	3	1	1	3	1	1	5	1	1
1	1	1	2	1	2	1	1	1	1	1	1	1	1	1	1	1	3	1	1	5	5	5	5	5	1	1	1	1	1	1	1	1	1	5	1	1
1	1	1	1	1	2	1	1	1	1	1	1	1	4	1	1	4	4	1	1	5	5	5	5	5	1	1	1	1	1	1	1	1	1	5	4	4
1	1	1	1	1	2	1	1	1	1	1	4	4	1	1	1	1	1	1	1	1	5	5	3	2	1	1	1	1	1	1	1	1	1	5	1	1
1	1	2	1	2	2	1	1	1	1	3	2	1	2	2	2	2	4	3	4	4	4	4	2	2	4	4	4	4	4	4	4	4	1	5	3	2
1	1	1	1	2	2	1	1	1	1	1	1	1	1	1	1	1	4	2	3	3	1	1	4	4	3	3	3	2	2	2	2	4	1	5	1	1
1	1	1	1	2	2	1	1	1	1	1	1	1	1	1	1	2	1	1	1	3	5	4	1	4	1	1	1	1	1	1	1	1	1	5	1	1
1	1	2	3	1	2	1	1	1	1	1	1	1	1	1	1	1	5	5	5	5	3	3	3	3	1	4	2	5	1	4	5	5	1	5	1	1
1	1	2	3	2	2	1	1	1	1	1	1	1	1	1	1	1	1	1	4	5	1	5	1	5	1	1	1	1	1	1	1	1	1	5	1	1
1	1	1	3	1	2	1	1	1	1	1	1	1	1	1	1	1	1	1	1	1	1	5	3	1	1	1	1	1	1	1	1	1	1	5	1	1
1	1	1	3	2	2	1	1	1	1	1	4	2	2	1	1	1	4	4	4	5	5	5	5	5	5	4	4	4	1	1	1	1	1	5	1	1
1	1	1	2	2	2	1	1	1	1	1	1	1	1	1	1	1	1	1	3	3	4	5	3	4	4	2	3	3	3	3	3	3	1	5	2	2
1	1	2	1	2	2	1	1	1	1	1	1	5	1	1	1	1	1	1	4	1	5	5	2	2	1	1	1	1	1	1	1	1	1	5	1	1
1	1	2	2	2	2	1	1	1	1	1	1	1	1	1	1	1	5	3	3	3	3	5	4	5	4	2	2	2	1	5	5	5	1	5	1	1
1	1	1	2	2	2	1	1	1	1	1	1	1	1	1	1	1	9	9	9	9	9	9	9	9	9	9	9	9	9	9	9	9	9	9	9	9
1	1	2	3	2	2	1	1	1	1	4	4	4	3	3	3	5	5	5	5	5	3	2	2	1	5	5	5	5	1	5	5	5	5	3	5	5
1	1	1	2	1	2	1	1	1	1	1	1	1	1	1	1	1	5	3	3	5	3	3	5	3	4	3	2	2	1	1	1	2	1	5	1	1
1	2	1	3	1	2	1	1	1	1	1	4	5	1	1	1	1	2	4	4	4	2	4	1	5	5	5	1	4	1	4	4	4	1	5	2	2
1	2	1	2	1	2	1	1	1	1	1	1	1	1	1	1	1	1	1	1	4	4	4	1	5	1	1	1	1	1	1	1	1	1	5	1	1
1	2	1	1	1	2	1	1	1	1	1	1	1	1	1	1	1	3	1	1	1	5	5	1	1	1	1	1	1	1	1	1	1	1	5	1	1
1	1	1	2	1	2	1	1	1	1	1	1	1	1	1	1	1	3	3	2	3	5	5	3	5	3	3	3	3	1	1	1	1	1	5	2	2
1	2	1	1	1	2	1	1	1	1	2	4	5	1	1	1	1	5	5	3	2	3	5	5	3	4	4	1	1	1	1	4	5	1	5	1	2
1	2	1	1	1	2	1	1	1	1	1	2	4	1	1	1	1	4	1	4	5	1	1	1	1	1	1	5	1	1	1	1	1	1	5	2	1
1	2	1	1	1	2	1	1	1	1	4	4	4	1	1	1	4	4	4	1	5	5	5	4	1	4	2	1	1	1	1	1	1	1	5	4	4
1	1	2	3	1	2	1	1	1	1	1	1	1	1	1	1	1	3	1	1	1	1	5	1	1	1	1	1	1	1	1	1	1	1	5	1	1
1	1	1	3	2	2	1	1	1	1	1	1	1	1	1	1	1	3	1	1	2	5	1	5	3	2	1	1	2	1	1	2	2	1	5	1	1
1	1	1	2	1	9	1	1	1	1	1	2	2	1	1	1	1	3	3	3	3	1	5	1	1	1	1	1	2	1	1	9	9	1	5	2	2
1	1	1	3	1	2	1	1	1	1	1	1	3	1	1	1	4	1	1	1	1	1	1	1	1	1	1	1	1	1	1	9	9	1	5	1	1
2	2	1	2	1	3	1	1	1	1	1	1	4	1	1	1	1	4	2	3	3	5	5	3	2	3	1	1	1	1	1	1	1	1	5	1	1
2	2	1	1	1	3	1	1	1	1	1	1	1	1	1	9	1	1	1	1	1	5	5	5	5	1	1	1	1	1	1	1	1	1	5	1	1
2	2	1	2	1	3	1	1	1	1	1	1	4	2	1	1	1	1	1	1	1	1	1	1	1	1	1	1	1	1	1	1	1	1	5	3	2
2	2	1	3	1	3	1	1	1	1	1	1	1	1	1	1	1	1	1	1	1	5	5	5	5	1	1	1	1	1	1	1	1	1	5	1	1
2	2	1	1	1	3	1	1	1	1	1	1	4	1	1	1	1	1	1	1	2	1	5	1	1	1	1	1	3	1	1	3	1	1	5	2	1
2	2	1	2	1	3	1	1	1	1	1	2	1	1	1	1	1	1	1	1	1	4	4	4	5	1	1	1	1	1	1	1	1	1	5	4	1
2	2	1	2	2	3	1	1	1	1	1	1	2	1	1	1	1	3	1	1	2	1	4	2	4	3	2	1	1	1	1	3	1	1	5	2	2
2	2	1	2	1	3	1	1	1	1	1	1	1	1	1	1	1	3	3	3	3	3	3	3	3	9	1	1	1	1	1	1	1	1	5	1	1
2	2	1	1	1	3	1	1	1	1	1	2	1	3	1	1	2	2	3	3	2	4	5	2	4	2	1	2	2	1	1	1	2	1	5	2	2
2	2	1	1	1	3	1	1	1	1	1	1	1	1	1	1	1	3	2	3	3	2	2	2	2	2	2	2	2	1	1	1	2	1	5	2	2
2	2	1	3	1	3	1	1	1	1	1	1	1	1	1	1	1	1	1	1	1	5	5	5	5	1	1	1	1	1	1	1	1	1	5	1	1
2	2	1	2	1	3	1	1	1	1	1	1	1	1	1	1	1	1	1	1	5	1	5	1	5	1	5	1	1	1	1	1	1	1	5	1	1
2	2	1	2	1	3	1	1	1	1	1	1	3	1	1	1	1	3	3	3	3	5	5	1	3	3	3	3	4	1	4	4	1	1	5	1	1
2	2	1	2	1	3	1	1	1	1	1	1	1	1	1	1	1	1	1	1	1	2	4	1	3	1	1	1	1	1	1	1	1	1	5	1	1
2	2	1	2	1	3	1	1	1	1	1	1	1	1	1	1	1	1	1	1	1	5	5	3	5	1	1	1	1	1	1	1	1	1	5	1	1
2	2	1	2	1	3	1	1	1	1	1	1	1	1	1	1	1	1	1	1	1	5	5	5	5	3	3	3	3	1	3	3	3	1	5	1	1
2	2	1	2	1	3	1	1	1	1	1	1	1	1	1	1	1	1	1	1	1	1	5	5	5	1	1	1	1	1	1	1	1	1	5	1	1
2	2	1	2	1	3	1	1	1	1	1	1	1	1	1	1	1	2	1	1	1	1	1	1	1	1	1	1	1	1	1	1	1	1	5	5	1
2	2	1	1	1	3	1	1	1	1	1	1	1	1	1	1	1	3	3	3	3	3	5	3	5	5	5	3	4	1	5	5	5	1	5	1	1
2	2	1	1	1	3	1	1	1	1	1	1	1	4	1	1	4	1	1	1	5	5	3	3	1	3	3	3	3	3	3	3	3	1	5	4	4
2	2	1	2	1	3	1	1	1	1	1	1	2	1	1	1	1	3	3	3	3	2	1	1	1	1	1	3	2	1	1	1	1	1	5	1	1
2	2	1	2	2	3	1	1	1	1	1	1	1	1	1	1	1	1	1	1	1	4	4	5	4	1	1	1	1	1	1	1	1	1	5	1	1
2	2	1	2	1	3	1	1	1	1	1	4	5	1	1	1	3	3	3	3	1	2	5	5	4	1	1	1	1	1	1	1	1	1	5	1	1
2	2	1	2	1	3	1	1	1	1	1	2	4	3	1	1	1	2	1	2	1	4	4	1	1	2	2	2	1	2	1	3	3	1	5	5	4
2	2	1	2	1	3	1	1	1	1	1	1	1	2	1	1	1	2	1	5	5	5	5	5	5	1	1	1	1	1	1	1	1	1	5	3	3
2	2	1	3	1	3	1	1	1	1	1	1	1	1	1	1	1	1	1	1	5	5	5	5	5	1	1	1	1	1	1	1	1	1	5	2	1
2	2	1	1	1	3	1	1	1	1	1	1	1	1	1	1	1	1	1	1	5	1	1	5	5	1	1	1	1	1	1	1	1	1	5	1	1
2	2	1	2	1	3	1	1	1	1	1	2	1	1	2	1	1	1	1	1	1	5	4	2	1	2	2	4	1	1	1	1	2	1	5	1	1
2	2	1	2	1	3	1	1	1	1	1	2	2	1	1	1	1	1	1	1	1	5	5	1	4	1	1	1	4	1	1	1	1	1	5	1	1
2	2	1	1	1	3	1	1	1	1	1	1	1	1	1	1	1	2	1	1	1	2	4	4	1	4	4	1	4	1	3	4	4	1	5	1	1
2	2	1	2	1	3	1	1	1	1	1	1	1	1	1	1	1	1	1	1	1	1	1	1	1	1	1	1	1	1	1	1	1	1	1	1	1
2	1	2	2	1	2	1	1	1	1	1	1	1	1	1	1	2	5	5	5	5	3	5	4	1	1	1	1	1	1	4	4	4	1	5	2	1
2	1	1	3	1	2	1	1	1	1	1	1	1	1	1	1	1	1	1	1	1	3	4	5	5	3	1	3	1	1	3	3	3	1	5	1	1
2	1	2	3	2	2	1	1	1	1	1	1	1	1	1	1	1	1	1	1	1	1	1	1	1	5	1	1	1	1	1	1	1	1	5	5	1
2	1	2	3	2	2	1	1	1	1	1	4	4	1	1	1	1	5	3	4	5	2	3	4	3	5	2	2	2	2	2	2	2	1	5	1	1
2	1	2	2	2	2	1	1	1	1	1	1	1	1	1	1	1	9	9	9	9	9	9	9	9	9	9	9	9	9	9	9	9	9	9	9	9
2	1	2	2	1	2	1	1	1	1	1	1	1	1	1	1	1	9	9	9	9	9	9	9	9	9	9	9	9	9	9	9	9	9	9	9	9
2	1	2	2	1	2	1	1	1	1	1	1	1	1	1	1	9	3	3	3	3	5	5	5	5	5	5	5	3	1	4	4	5	1	5	1	1
2	1	1	2	1	2	1	1	1	1	1	1	4	1	1	1	4	5	1	1	1	5	2	4	5	5	5	5	5	5	5	5	5	1	5	1	1
2	1	2	3	1	2	1	1	1	1	1	1	1	1	1	1	1	4	3	3	4	9	3	3	3	1	1	1	2	1	2	2	2	1	5	1	1
2	1	1	3	1	2	1	1	1	1	1	1	4	1	1	1	1	3	3	3	3	3	3	3	3	1	1	1	1	1	1	1	1	1	5	1	1
2	1	2	2	2	2	1	1	1	1	1	1	1	1	1	4	3	2	1	3	1	3	5	3	3	1	1	1	1	1	1	1	1	1	5	1	1
2	1	2	3	1	2	1	1	1	1	1	1	1	3	1	1	1	4	1	1	2	5	5	5	5	3	3	3	3	3	1	1	1	1	5	1	1
2	1	2	3	1	2	1	1	1	1	1	1	1	1	1	1	1	2	3	3	3	2	4	2	3	4	2	2	2	2	2	2	4	1	5	2	2
2	1	2	3	1	2	1	1	1	1	2	2	2	2	2	2	2	9	9	9	9	9	9	9	9	9	9	9	9	9	9	9	9	9	9	9	9
2	1	2	2	1	2	1	1	1	1	1	1	1	1	1	1	1	1	1	1	5	5	5	3	5	1	1	1	1	1	1	1	1	1	5	1	1
2	1	1	3	2	2	1	1	1	1	4	1	1	1	1	1	1	3	2	2	5	2	5	4	1	4	2	4	4	1	2	2	2	1	5	2	2
2	1	1	2	2	2	1	1	1	1	1	2	2	1	1	1	1	3	1	1	2	3	5	2	4	1	1	1	1	1	1	1	1	1	5	2	2
2	1	2	3	2	2	1	1	1	1	1	1	1	1	1	1	1	9	9	9	9	9	9	9	9	9	9	9	9	9	9	9	9	9	9	9	9
2	1	1	3	1	2	1	1	1	1	1	1	1	1	1	1	1	1	1	1	1	1	5	1	1	1	1	1	1	1	1	1	1	1	5	1	1
2	1	2	3	1	2	1	1	1	1	2	4	4	3	2	2	2	3	2	2	4	5	5	2	5	2	3	3	3	3	3	3	5	1	5	2	2
2	1	1	3	1	2	1	1	1	1	1	3	5	1	1	1	3	2	4	1	5	3	5	1	1	3	3	1	4	1	1	1	1	1	5	2	2
2	1	2	2	1	2	1	1	1	1	1	1	1	1	1	1	1	4	1	2	3	3	1	3	1	1	1	1	1	1	1	1	1	1	5	2	2
2	1	1	3	2	2	1	1	1	1	1	1	1	1	1	1	1	1	1	1	1	1	1	1	1	1	1	1	3	1	1	3	3	1	5	1	1
2	1	2	3	2	2	1	1	1	1	1	1	1	1	1	1	1	1	1	1	1	1	1	1	1	1	1	1	1	1	1	1	1	1	1	1	1
2	1	2	2	2	2	1	1	1	1	1	2	2	2	1	1	2	3	2	3	2	3	4	3	4	4	3	4	4	2	2	2	3	1	5	2	2
2	1	1	2	1	2	1	1	1	1	1	1	3	1	1	1	1	1	1	1	5	4	5	4	5	1	1	1	1	1	1	1	1	1	5	1	1
2	1	1	3	1	2	1	1	1	1	1	1	1	1	1	1	1	1	1	1	1	1	1	1	5	1	1	1	1	1	1	1	1	1	5	1	1
2	1	1	2	2	2	1	1	1	1	1	1	1	1	1	1	1	1	1	1	1	4	4	4	4	1	1	1	1	1	1	1	1	1	5	1	1
2	2	1	2	1	2	1	1	1	1	1	2	2	1	1	1	1	3	3	3	3	1	5	1	1	1	1	1	2	1	1	9	9	1	5	2	2
2	2	1	1	1	2	1	1	1	1	1	1	3	1	1	1	4	1	1	1	1	1	1	1	1	1	1	1	1	1	1	9	9	1	5	1	1
1	2	1	2	1	3	1	1	1	2	1	2	4	4	1	1	1	3	3	3	4	3	5	5	5	5	2	5	5	1	4	4	5	1	5	4	1
1	2	1	3	1	3	1	1	1	2	1	3	4	2	1	1	2	3	3	3	4	4	3	2	1	3	3	2	3	2	2	2	2	1	5	2	3
1	2	1	2	1	3	1	1	1	2	3	2	4	2	1	2	3	4	4	3	4	3	4	4	4	4	4	4	4	2	2	2	3	1	5	5	2
1	2	1	1	1	3	1	1	1	2	1	1	1	1	1	1	1	3	5	3	4	5	5	5	5	1	1	1	1	1	1	1	1	1	5	1	1
1	2	1	2	2	3	1	1	1	2	4	2	4	1	1	1	1	4	2	4	2	2	5	2	2	1	1	1	1	3	5	5	3	1	5	4	2
1	2	1	1	1	3	1	1	1	2	1	4	5	2	1	1	2	1	5	2	5	4	5	3	5	2	2	2	2	2	2	2	2	1	5	2	2
1	2	1	1	1	3	1	1	1	2	1	2	2	1	1	1	1	9	9	9	9	9	9	9	9	9	9	9	9	9	9	9	9	9	9	9	9
1	2	2	1	1	3	1	1	1	2	1	1	2	1	2	1	1	4	4	4	2	5	5	2	4	2	1	4	2	1	1	1	4	1	5	2	2
1	2	1	1	1	1	1	1	1	2	1	1	3	2	1	1	2	3	3	3	1	2	2	1	3	3	3	4	2	1	1	2	4	1	5	2	2
1	1	2	2	1	2	1	1	1	2	1	1	1	1	1	1	4	2	1	4	1	5	5	1	4	2	2	2	2	2	2	2	2	1	5	1	1
2	2	1	3	1	3	1	1	1	2	1	2	2	1	1	1	1	1	1	1	2	5	5	5	1	3	3	3	3	3	3	3	3	1	5	2	2
2	2	1	1	1	3	1	1	1	2	1	3	2	1	1	1	1	3	3	3	1	3	5	1	1	2	4	3	1	1	1	1	3	1	5	2	1
2	2	9	2	1	3	1	1	1	2	1	1	2	1	1	1	1	1	1	1	1	2	1	1	1	1	1	1	1	1	1	1	1	1	5	1	1
2	2	1	2	1	3	1	1	1	2	1	2	3	1	1	1	3	2	4	4	2	2	2	2	2	5	1	1	4	1	1	1	1	1	5	2	1
2	2	1	2	1	3	1	1	1	2	1	2	2	1	1	1	1	1	1	1	1	1	4	1	4	1	1	1	1	1	1	1	1	1	4	1	4
2	1	2	3	2	2	1	1	1	2	2	2	2	2	1	1	1	4	1	1	1	1	1	2	4	4	4	1	1	1	1	1	1	1	5	1	1
2	1	1	3	2	2	1	1	1	2	3	5	4	3	3	3	5	3	3	3	3	3	3	2	4	3	3	4	3	3	3	3	3	1	5	3	1
2	1	2	3	1	2	1	1	1	2	1	1	2	2	1	1	1	1	1	1	2	5	3	4	5	1	1	1	1	1	1	1	1	1	5	3	1
1	2	1	2	1	3	1	1	1	3	3	3	3	1	1	1	3	1	1	1	1	1	1	1	1	1	1	1	1	3	3	3	3	1	5	3	3
1	2	1	1	1	3	1	1	1	3	2	3	3	1	1	1	3	9	9	9	9	9	9	9	9	9	9	9	9	9	9	9	9	9	9	9	9
2	2	1	1	2	3	1	1	1	4	2	2	1	1	1	1	2	1	1	1	1	1	1	1	1	1	1	1	1	1	1	1	1	1	5	2	1
1	2	2	2	1	2	1	1	1	5	1	1	5	2	1	1	2	3	2	4	2	4	4	2	4	2	2	2	1	2	2	2	1	1	5	5	2
9	2	1	1	1	3	1	1	2	1	1	1	2	3	1	1	1	4	3	4	4	5	4	4	3	5	3	4	3	1	3	3	3	1	5	3	2
1	2	1	3	1	3	1	1	2	1	2	2	2	1	1	1	2	2	2	2	4	3	3	3	3	4	1	4	1	1	1	1	4	1	5	2	1
1	2	1	2	1	3	1	1	2	1	1	1	2	1	1	1	1	4	4	4	3	5	5	5	5	3	3	3	4	1	4	4	4	1	5	1	1
1	1	1	3	2	2	1	1	2	1	1	1	2	1	1	1	1	4	3	5	3	3	3	3	3	2	4	2	1	1	4	4	4	1	5	1	1
1	1	1	2	1	2	1	1	2	1	1	5	4	4	1	1	4	4	3	5	5	3	2	4	2	4	4	2	5	4	4	4	5	1	5	4	4
2	2	1	3	1	3	1	1	2	1	1	1	3	1	1	1	1	3	4	4	1	5	4	1	3	2	2	2	3	1	1	1	1	1	5	1	1
2	2	1	2	2	3	1	1	2	1	1	3	4	2	1	1	3	2	2	4	1	3	2	2	2	2	2	2	2	2	2	2	2	1	5	4	4
2	2	1	2	1	3	1	1	2	1	1	1	1	1	1	1	2	4	4	4	2	1	1	1	1	1	1	5	1	1	1	1	5	1	5	4	1
2	1	1	1	1	2	1	1	2	1	1	1	2	4	1	1	1	1	1	3	1	5	4	3	5	1	1	1	1	1	1	1	5	1	5	1	1
2	1	1	1	1	2	1	1	2	1	2	4	4	3	1	1	1	4	4	4	5	2	4	4	4	2	2	2	5	5	2	2	5	1	5	2	2
1	2	1	1	1	3	1	1	2	2	1	2	1	3	1	1	1	2	2	2	2	3	3	3	3	1	1	2	3	1	1	3	1	1	4	1	3
1	1	2	2	2	2	1	1	2	2	4	4	4	4	4	4	4	4	4	5	3	2	2	2	3	5	3	4	2	2	4	2	4	5	2	5	5
1	2	1	2	1	3	1	1	2	3	1	1	4	1	1	1	1	4	1	5	1	5	5	1	1	5	5	5	1	1	5	5	1	1	5	1	1
1	2	1	2	1	3	1	1	3	1	1	1	4	1	1	1	1	1	1	1	4	2	4	4	3	1	1	1	3	1	1	3	3	1	5	4	4
1	2	1	1	1	3	1	1	3	1	1	1	1	1	1	1	1	1	1	1	1	1	1	1	1	2	9	3	9	1	1	1	1	1	5	1	1
1	2	1	3	1	2	1	1	3	1	2	4	5	4	2	3	4	4	5	4	5	4	4	4	4	5	4	3	5	1	4	5	5	5	2	5	5
1	1	1	2	1	2	1	1	3	1	4	2	2	4	1	1	4	3	3	4	4	3	2	4	4	1	1	1	3	1	1	1	3	1	5	2	3
2	2	1	2	1	3	1	1	3	1	1	1	3	2	1	1	3	3	1	1	1	5	3	4	1	3	1	4	3	1	1	1	3	1	5	1	1
1	1	2	3	2	2	1	1	3	2	3	1	2	2	3	3	2	9	9	9	9	9	9	9	9	9	9	9	9	9	9	9	9	9	9	9	9
1	2	1	2	1	3	1	1	5	1	1	1	1	1	1	1	3	1	1	1	1	3	3	3	3	1	1	1	1	1	1	1	1	1	5	9	1
1	2	1	2	1	1	1	1	5	1	1	1	1	1	1	1	2	3	2	2	3	3	3	4	3	3	3	3	3	3	3	3	3	1	5	1	1
1	1	1	1	1	2	1	1	5	1	1	2	2	4	1	1	1	1	1	1	5	4	5	1	1	1	1	1	1	1	1	1	1	1	5	1	1
1	2	1	2	1	3	1	2	1	1	2	2	4	2	1	1	2	4	4	4	2	4	4	4	4	4	4	4	2	2	3	3	2	1	5	2	4
1	2	1	3	1	2	1	2	1	1	2	1	2	2	2	2	2	5	1	1	1	2	4	1	5	3	3	2	2	2	2	2	1	1	5	1	2
1	1	1	2	1	2	1	2	1	1	1	4	4	2	1	1	1	4	4	2	4	2	2	2	2	1	1	1	1	1	1	1	1	1	5	2	1
1	1	1	2	2	2	1	2	1	1	1	2	2	1	1	1	1	2	2	2	1	5	5	2	2	1	1	1	1	1	1	1	1	1	5	4	4
2	2	1	2	1	3	1	2	1	1	1	1	2	1	1	1	1	1	1	5	5	1	5	1	1	1	1	1	1	1	1	1	1	1	5	1	1
2	1	2	2	1	2	1	2	1	1	2	4	4	1	1	1	1	2	2	4	4	5	4	2	5	2	4	4	4	2	4	4	2	1	5	1	2
2	1	2	2	1	2	1	2	1	1	2	2	2	3	1	1	3	4	3	1	2	2	4	1	3	1	1	1	1	1	4	4	4	1	5	1	1
2	2	1	3	1	2	1	2	1	1	1	1	2	1	1	1	1	5	1	3	3	5	3	1	3	5	5	5	5	5	5	5	5	1	5	1	1
1	2	1	2	1	3	1	2	1	2	1	4	1	4	1	1	1	4	1	1	1	5	5	5	2	4	2	1	5	1	1	4	4	1	1	4	4
1	2	1	2	1	3	1	2	1	2	1	2	2	1	1	1	2	1	1	1	1	4	4	1	2	2	2	1	1	1	1	1	1	1	5	2	1
1	2	1	2	1	3	1	2	1	2	2	1	4	1	1	1	2	2	1	2	3	3	3	2	2	1	1	1	1	1	1	1	1	1	5	1	1
1	2	1	2	1	3	1	2	1	2	1	2	3	2	1	1	2	4	4	4	4	2	5	2	1	3	3	3	3	3	1	3	3	1	5	2	2
1	1	1	3	2	2	1	2	1	2	1	2	3	1	2	2	1	5	1	1	5	5	5	5	5	1	1	1	1	1	1	1	1	1	5	3	3
1	1	2	3	2	9	1	2	1	2	3	2	4	2	2	1	4	5	5	5	5	4	5	5	5	4	2	4	1	1	1	9	9	1	4	2	2
2	2	1	3	2	2	1	2	1	2	3	2	4	2	2	1	4	5	5	5	5	4	5	5	5	4	2	4	1	1	1	9	9	1	4	2	2
2	1	1	2	2	2	1	2	1	3	1	2	3	4	1	3	1	4	4	3	4	3	5	1	2	1	1	1	4	1	1	1	1	1	5	3	2
1	1	1	1	2	2	1	2	1	4	1	2	3	4	1	2	1	5	5	5	5	2	4	5	2	4	3	4	4	1	1	5	5	1	5	1	1
1	2	1	3	1	3	1	2	2	1	1	1	2	2	1	1	1	1	1	1	1	3	4	1	1	2	1	2	3	1	1	1	1	1	5	2	1
1	2	1	1	2	3	1	2	2	1	2	1	1	1	1	1	1	3	2	3	3	1	1	4	3	1	1	3	1	1	1	1	3	1	5	1	2
1	2	1	2	1	1	1	2	2	1	1	3	2	3	1	1	2	2	2	2	2	5	4	3	2	3	2	3	3	1	3	3	3	1	5	1	2
1	1	1	2	1	2	1	2	2	1	1	1	2	2	1	1	2	3	3	2	4	1	1	1	1	4	4	4	2	2	4	4	5	1	5	2	2
1	1	2	1	2	2	1	2	2	1	1	1	1	1	2	1	2	4	3	4	4	4	4	3	4	4	4	4	4	3	3	3	4	1	5	1	1
2	1	1	2	1	2	1	2	2	1	2	1	1	2	1	1	2	3	3	3	4	2	1	3	2	1	2	2	4	1	3	3	1	1	5	1	1
1	2	1	3	1	3	1	2	2	2	1	4	4	4	1	1	5	5	5	5	3	4	5	5	2	5	4	5	4	2	4	4	4	1	5	2	2
1	1	2	1	1	2	1	2	2	2	1	3	2	4	1	1	1	2	3	4	2	4	2	2	3	1	1	2	2	1	3	4	4	1	1	1	2
2	1	1	3	1	2	1	2	2	2	2	2	2	2	1	1	2	4	4	1	5	2	3	4	2	2	1	4	5	1	1	1	1	1	5	2	2
1	2	1	3	1	1	1	2	2	3	2	4	4	2	1	1	1	3	3	4	1	5	4	2	4	3	4	2	4	2	2	3	3	1	5	3	2
1	2	1	3	1	3	1	2	2	3	1	4	5	3	1	2	1	4	3	3	2	3	3	2	3	2	3	3	3	1	1	3	3	2	3	2	3
1	1	1	3	1	9	1	2	2	3	2	2	2	2	4	2	1	3	1	3	5	3	4	2	3	2	2	2	2	1	2	9	9	1	5	1	1
2	1	2	3	1	2	1	2	2	3	2	2	2	3	2	2	3	2	4	2	5	3	5	4	5	1	1	1	5	4	1	4	5	1	5	3	3
2	2	1	3	1	2	1	2	2	3	2	2	2	2	4	2	1	3	1	3	5	3	4	2	3	2	2	2	2	1	2	9	9	1	5	1	1
2	2	1	2	1	3	1	2	2	4	4	4	3	2	1	1	2	3	4	4	4	4	4	2	3	4	4	3	4	4	4	4	4	2	4	4	4
1	2	1	2	1	3	1	2	3	1	2	2	4	3	2	2	4	3	4	2	3	3	3	2	3	2	2	2	2	2	1	1	1	2	5	4	3
2	1	1	2	2	2	1	2	3	2	1	3	4	2	2	2	2	4	2	3	4	3	4	3	4	4	4	3	4	3	4	4	3	1	5	2	2
1	2	1	2	1	3	1	2	3	3	3	2	3	2	1	1	1	2	4	2	2	4	4	2	2	2	2	2	2	1	2	3	2	1	5	2	2
1	2	1	2	1	3	1	2	3	3	3	2	4	2	1	1	3	4	4	4	4	3	2	4	3	4	3	4	4	2	2	4	4	1	4	2	2
1	2	1	2	1	3	1	2	4	1	1	1	5	3	1	1	1	5	3	3	3	5	4	4	5	4	4	4	4	1	3	3	5	1	5	5	2
1	1	2	2	1	2	1	2	4	2	1	1	1	3	2	2	3	9	9	9	9	9	9	9	9	9	9	9	9	9	9	9	9	9	9	9	9
2	2	1	2	1	3	1	3	1	1	5	1	1	1	1	1	1	3	1	1	5	5	5	5	3	3	3	1	1	1	1	1	1	1	5	1	1
2	1	1	1	1	2	1	3	1	1	3	2	2	3	1	2	3	4	2	3	4	3	4	3	4	4	4	2	2	2	3	3	2	1	5	3	3
2	2	1	2	1	3	1	3	2	1	1	2	4	1	1	1	1	2	2	2	4	2	3	2	2	2	2	2	4	1	2	2	2	1	5	2	2
2	1	2	1	1	2	1	3	2	1	3	4	3	3	1	3	2	4	4	4	4	3	4	3	3	1	1	3	3	1	3	3	4	1	5	3	3
2	1	1	2	2	2	1	3	2	1	2	3	4	3	1	1	1	2	3	4	5	4	1	1	3	1	1	1	1	1	1	1	1	1	5	1	1
1	2	1	2	1	3	1	3	2	2	1	1	5	2	1	1	3	3	3	4	3	1	3	2	3	5	5	5	3	1	1	1	3	1	5	3	2
1	2	1	1	1	3	1	3	3	1	1	3	2	3	2	1	1	3	3	3	1	2	4	1	3	2	2	2	3	1	3	3	4	1	5	4	3
1	2	1	1	1	3	1	3	3	1	3	1	1	1	1	1	1	3	3	3	4	2	2	3	5	3	3	4	5	1	1	1	2	1	5	3	1
1	2	1	1	1	3	1	3	3	1	1	3	5	1	1	2	1	1	1	4	5	1	1	5	3	4	1	5	3	1	1	1	2	2	5	3	2
2	2	1	2	1	3	1	3	3	1	4	4	5	3	1	1	3	4	4	4	2	2	2	1	1	2	4	2	4	1	3	3	3	3	3	4	4
1	2	1	2	1	3	1	3	3	3	2	2	3	1	1	1	1	3	3	3	4	4	2	3	3	3	2	3	3	1	1	3	1	1	5	1	1
1	2	1	3	1	3	1	3	3	4	4	4	4	4	1	1	4	3	3	3	3	4	4	4	4	4	3	4	2	2	2	2	2	1	5	4	3
1	2	1	2	1	1	1	4	1	1	1	4	5	3	1	1	4	9	9	9	9	9	9	9	9	1	1	3	2	1	1	1	1	1	5	5	1
1	1	1	1	2	2	1	4	3	4	2	4	4	4	1	1	4	5	4	4	4	3	2	2	4	4	4	3	4	4	5	5	4	4	3	4	4
2	1	2	1	1	2	1	4	4	1	2	2	4	4	1	1	5	2	2	4	5	2	2	4	2	1	1	4	2	1	1	4	5	1	5	5	5
2	2	1	9	1	3	2	9	2	2	1	1	1	1	1	1	1	3	1	1	5	9	4	1	1	3	1	4	1	1	1	1	1	1	5	2	3
1	2	1	2	1	1	2	1	1	1	1	1	2	2	1	1	1	1	1	1	3	1	1	1	1	1	1	1	1	1	1	1	1	1	5	1	2
1	2	1	1	1	3	2	1	1	1	1	2	1	2	1	1	1	3	2	2	5	5	5	5	4	4	4	5	2	2	3	3	4	1	5	2	2
1	1	1	1	2	2	2	1	1	1	2	1	5	1	1	1	1	1	1	2	1	4	5	4	4	1	1	1	1	1	1	1	1	1	5	1	1
1	1	1	1	1	2	2	1	1	1	1	2	2	2	1	1	1	1	2	2	1	2	1	1	1	1	1	1	1	1	1	1	1	1	5	1	2
1	1	2	2	1	2	2	1	1	1	1	1	1	3	1	1	1	3	1	3	3	5	1	3	5	3	3	3	1	1	1	1	1	1	5	1	1
1	1	2	2	2	2	2	1	1	1	1	1	1	2	1	1	1	3	5	3	3	3	1	3	3	2	1	4	1	1	1	4	4	1	5	1	4
1	2	1	2	1	2	2	1	1	1	1	1	4	1	1	1	2	2	2	2	4	5	5	2	4	2	2	2	2	2	2	2	2	1	5	2	2
1	2	1	3	1	2	2	1	1	1	2	4	4	1	1	1	3	5	5	4	3	4	2	5	4	4	2	5	1	1	1	1	1	1	5	4	4
1	1	1	1	2	2	2	1	1	1	1	2	4	3	1	1	2	4	2	4	5	4	4	4	4	2	3	3	3	3	3	3	3	1	5	1	1
1	1	2	9	1	3	2	1	1	1	3	4	3	1	1	1	1	3	3	4	5	4	4	5	4	1	1	4	1	1	1	1	1	1	5	2	2
1	1	1	1	2	2	2	1	1	1	1	2	5	1	1	1	1	1	4	1	1	1	4	2	2	1	1	1	5	1	1	9	9	1	5	4	1
2	2	1	1	1	3	2	1	1	1	1	1	1	1	1	1	1	2	4	2	1	2	4	9	4	1	1	1	4	1	1	1	1	1	5	2	2
2	2	1	1	1	3	2	1	1	1	2	2	4	3	1	1	2	1	2	4	5	5	3	2	3	4	1	2	4	2	1	4	2	1	5	1	2
2	2	1	1	1	3	2	1	1	1	1	4	4	1	1	1	2	1	1	5	5	5	5	1	5	1	1	1	1	1	1	1	1	1	5	5	4
2	1	1	2	1	2	2	1	1	1	1	1	4	1	1	1	2	1	1	1	1	4	4	3	3	2	2	2	2	2	2	2	2	1	5	2	2
2	1	1	2	1	2	2	1	1	1	4	2	3	3	1	1	1	2	2	2	3	4	4	4	4	2	3	1	3	2	3	3	3	1	5	2	2
2	1	1	2	1	2	2	1	1	1	4	4	4	1	1	1	4	4	5	5	5	5	5	5	5	5	5	1	1	1	1	1	1	1	5	4	2
2	1	1	3	1	2	2	1	1	1	2	2	1	2	1	1	2	4	4	5	5	2	5	1	2	5	5	4	2	1	1	1	4	1	5	3	2
2	2	1	2	1	2	2	1	1	1	1	2	2	2	1	1	2	2	4	4	5	2	2	3	1	2	2	2	4	2	4	9	9	1	5	1	1
2	2	1	3	2	2	2	1	1	1	1	2	5	1	1	1	1	1	4	1	1	1	4	2	2	1	1	1	5	1	1	9	9	1	5	4	1
1	2	1	1	1	3	2	1	1	2	1	2	1	1	1	1	1	4	4	2	5	5	5	2	1	4	1	4	1	1	1	1	1	1	5	1	1
1	2	1	1	1	3	2	1	1	2	1	1	4	1	1	1	4	3	2	2	4	4	4	3	2	4	1	3	2	1	1	1	2	1	5	4	2
1	2	1	1	1	3	2	1	1	2	1	2	2	1	1	1	2	4	4	5	5	4	2	4	4	4	2	4	4	2	2	2	4	1	5	4	4
1	2	1	1	1	3	2	1	1	2	1	2	4	3	3	2	1	4	2	3	2	3	3	4	3	4	3	3	3	2	4	4	4	1	5	4	2
1	2	1	1	1	3	2	1	1	2	2	2	3	1	1	1	1	3	2	2	4	4	2	2	4	2	3	3	2	2	2	2	2	1	5	1	1
1	2	1	1	2	3	2	1	1	2	2	4	4	1	1	1	1	1	1	4	5	3	4	1	1	4	4	2	4	1	4	4	4	1	1	1	1
1	2	2	1	1	3	2	1	1	2	2	2	3	1	1	1	4	3	3	3	5	2	2	2	2	3	3	3	4	3	3	3	3	1	5	4	1
1	2	1	2	1	1	2	1	1	2	2	2	2	1	1	1	2	3	1	3	2	2	2	2	1	2	4	1	1	2	3	5	4	1	5	5	4
1	2	1	2	1	3	2	1	1	2	1	4	4	2	1	1	4	2	2	4	4	2	2	1	1	2	2	2	1	1	1	1	1	1	4	4	2
1	1	2	2	1	2	2	1	1	2	1	2	3	2	1	1	1	4	2	2	5	5	3	4	4	2	1	4	4	2	2	2	2	1	5	2	2
1	1	2	1	1	2	2	1	1	2	1	2	4	2	1	1	1	1	1	1	1	2	2	1	2	1	1	1	4	1	2	2	4	1	5	1	1
1	1	2	2	1	2	2	1	1	2	1	4	1	4	1	1	1	4	4	4	5	5	5	2	4	1	1	2	4	2	5	5	5	1	5	3	2
1	1	1	2	1	2	2	1	1	2	1	1	4	4	2	1	1	4	4	5	1	3	5	4	5	4	1	2	4	1	1	1	4	1	5	1	1
1	1	1	2	2	2	2	1	1	2	1	1	4	1	1	1	4	4	2	4	2	2	2	2	2	2	2	4	4	2	2	2	4	2	5	1	1
1	1	2	3	1	9	2	1	1	2	2	4	4	1	1	2	4	4	5	2	4	5	4	4	2	5	1	4	5	2	2	9	9	1	5	2	2
1	2	1	2	2	2	2	1	1	2	2	4	4	1	1	2	4	4	5	2	4	5	4	4	2	5	1	4	5	2	2	9	9	1	5	2	2
2	2	1	1	1	3	2	1	1	2	1	2	2	1	1	1	3	3	3	2	1	3	5	3	3	4	1	2	1	1	1	1	1	1	5	3	1
2	2	1	2	1	3	2	1	1	2	1	2	2	1	1	1	1	1	1	4	5	5	5	1	3	1	1	1	3	1	3	5	5	1	5	2	1
2	2	1	2	1	3	2	1	1	2	1	1	3	2	1	1	1	1	1	1	1	4	5	2	1	1	1	1	1	1	1	1	1	1	5	3	2
2	1	1	2	1	2	2	1	1	2	1	2	1	3	1	3	1	1	1	1	1	4	4	4	3	1	1	1	1	1	1	1	1	1	5	4	5
2	1	1	2	1	2	2	1	1	2	2	4	4	3	1	1	3	4	4	4	4	2	4	4	4	2	2	2	2	2	2	4	4	1	5	2	2
2	1	1	2	1	2	2	1	1	2	1	2	4	1	1	1	2	2	2	3	2	3	4	3	3	2	2	2	2	1	1	1	1	1	5	1	3
2	1	1	2	2	2	2	1	1	2	2	2	2	1	1	1	3	2	2	2	2	4	4	1	5	4	1	1	4	1	1	1	1	1	5	2	2
2	1	1	3	2	2	2	1	1	2	3	1	3	2	1	1	1	3	3	3	1	3	4	1	4	1	2	1	1	1	1	1	1	1	5	1	1
9	1	2	3	1	2	2	1	1	3	1	4	4	1	1	1	1	4	3	4	4	4	5	4	3	4	4	2	2	1	3	3	1	1	5	2	2
1	2	1	3	1	3	2	1	1	3	3	2	3	3	1	1	3	2	2	2	4	4	4	1	3	3	2	1	3	1	2	2	3	3	5	3	2
1	2	1	2	1	3	2	1	1	3	1	4	4	1	1	1	1	1	1	2	3	3	1	2	3	3	3	3	3	1	1	3	3	1	5	1	2
1	2	1	1	1	3	2	1	1	3	2	4	2	1	1	1	3	4	3	4	4	4	2	4	2	2	5	2	3	3	4	5	4	1	5	3	2
1	1	2	2	2	2	2	1	1	3	2	2	2	1	1	1	1	4	4	3	1	4	5	5	4	5	5	2	5	1	2	2	4	1	5	4	2
1	2	1	3	1	3	2	1	1	4	1	2	4	1	1	1	3	3	4	3	3	5	5	3	5	3	3	3	3	3	3	3	3	1	5	2	2
2	1	1	2	1	2	2	1	1	4	2	2	4	2	2	3	2	4	4	3	2	2	2	2	3	2	2	2	2	2	2	2	4	2	5	2	2
2	2	1	2	1	3	2	1	1	5	1	5	5	2	1	1	1	4	3	5	1	5	2	4	3	4	2	2	5	1	3	4	4	1	5	5	4
1	2	1	2	1	3	2	1	2	1	1	1	4	3	1	1	1	4	3	4	4	4	5	3	4	4	2	3	4	1	1	4	4	1	5	2	2
2	2	2	2	1	2	2	1	2	1	1	1	4	3	1	1	1	5	5	5	5	1	4	3	4	3	3	3	4	3	3	4	2	1	5	3	5
1	2	1	2	1	3	2	1	2	2	2	3	4	2	1	1	1	3	4	3	1	4	3	2	3	4	4	4	4	2	2	2	2	2	5	3	2
1	2	1	2	1	3	2	1	2	2	2	2	2	1	1	1	1	2	2	2	4	3	1	1	1	1	1	1	1	4	3	3	3	1	5	4	2
1	2	1	2	1	3	2	1	2	2	2	2	4	3	1	2	2	3	3	3	3	2	1	1	1	4	2	4	3	1	1	1	4	2	5	2	2
1	2	1	1	1	2	2	1	2	2	1	1	5	1	1	1	1	1	1	1	4	4	4	4	3	1	1	1	1	1	1	1	2	1	5	2	4
1	2	1	2	1	2	2	1	2	2	3	4	4	1	1	1	3	2	3	3	3	2	1	2	2	3	2	1	3	1	1	2	4	1	5	4	2
2	2	1	1	1	3	2	1	2	2	2	3	4	3	1	1	3	4	4	4	3	4	3	4	3	4	2	3	3	2	2	2	4	2	5	4	4
2	2	1	2	2	3	2	1	2	2	1	4	4	2	1	1	3	3	4	4	2	4	5	4	2	4	2	4	4	1	2	2	3	1	5	4	2
2	2	1	2	1	3	2	1	2	2	2	3	4	2	1	1	3	2	1	3	4	5	5	2	3	2	2	2	3	1	2	2	2	1	5	4	2
1	2	1	3	1	3	2	1	2	3	2	1	5	1	2	1	2	1	1	2	1	2	1	2	1	4	2	2	3	1	1	2	4	1	4	5	4
1	2	1	2	1	3	2	1	2	3	1	1	4	2	1	1	1	1	1	1	1	3	3	1	3	1	1	1	5	1	1	1	1	1	5	3	2
1	1	2	3	2	2	2	1	2	3	2	2	4	2	1	1	1	3	4	4	4	4	2	1	1	5	2	5	1	1	2	2	4	2	5	2	2
1	2	2	3	1	2	2	1	2	3	1	4	4	3	1	1	2	3	2	2	1	4	5	3	4	2	2	2	4	2	2	2	4	1	5	1	2
1	1	1	3	1	2	2	1	2	3	2	2	4	2	1	1	4	4	3	2	4	2	4	1	1	3	2	4	3	2	2	9	9	1	5	4	3
1	2	1	3	2	9	2	1	2	3	2	2	4	2	1	1	4	4	3	2	4	2	4	1	1	3	2	4	3	2	2	9	9	1	5	4	3
1	2	1	1	1	3	2	1	2	4	3	4	4	2	1	1	3	4	4	4	1	1	1	1	1	4	1	4	1	1	1	1	1	1	5	4	4
1	2	1	1	1	1	2	1	2	4	2	2	3	1	1	1	2	4	2	3	4	4	4	3	3	2	2	1	2	1	2	3	3	1	5	3	3
1	1	1	2	1	2	2	1	2	4	1	4	2	4	2	1	1	2	2	2	5	4	5	1	1	5	4	4	4	4	4	2	1	1	5	4	4
1	1	2	2	1	2	2	1	2	4	4	4	4	2	2	2	1	4	4	4	5	5	5	5	5	2	2	2	2	2	2	2	2	1	5	2	3
1	2	1	3	1	2	2	1	2	4	2	4	4	2	4	2	2	3	2	4	4	2	4	4	4	4	2	4	2	2	2	9	9	1	5	2	2
1	2	1	3	1	1	2	1	3	1	2	2	2	2	1	1	2	2	2	1	3	2	4	2	3	1	1	1	3	1	2	2	2	1	5	2	2
1	1	2	2	1	2	2	1	4	1	4	1	2	3	1	1	4	5	5	5	5	4	5	5	4	1	2	1	4	1	4	5	5	1	5	1	1
1	1	1	1	1	2	2	1	4	4	2	1	5	5	1	1	5	4	2	1	5	5	1	4	3	1	2	1	4	1	4	5	5	1	5	1	5
1	2	1	2	1	3	2	2	1	1	1	2	5	1	1	1	1	4	3	3	2	4	5	2	2	4	2	2	4	1	4	4	4	1	5	4	4
1	2	1	1	1	3	2	2	1	1	1	4	1	3	1	1	1	3	3	1	1	2	2	2	1	1	1	4	1	1	1	1	4	1	5	2	2
1	2	1	1	1	3	2	2	1	1	2	1	2	2	1	1	2	2	1	1	1	1	4	1	2	2	2	2	1	1	1	2	1	1	5	1	1
1	2	1	2	1	3	2	2	1	1	1	4	4	2	1	1	1	4	2	2	5	2	2	2	4	3	3	3	3	3	3	3	3	2	4	2	4
1	2	1	2	1	3	2	2	1	1	2	2	4	3	1	1	3	3	3	1	1	5	5	5	3	3	3	2	3	3	3	3	3	1	5	3	3
1	2	1	2	1	1	2	2	1	1	1	1	1	3	1	1	1	1	1	1	2	1	5	1	1	1	1	1	2	1	1	1	1	1	5	1	1
1	2	2	2	1	1	2	2	1	1	2	1	1	1	1	1	5	3	2	3	1	5	2	4	2	1	4	1	3	1	4	5	4	2	5	3	2
1	2	1	2	1	2	2	2	1	1	2	2	2	2	1	1	1	4	2	4	4	3	3	2	2	3	3	3	4	2	3	4	4	2	5	2	2
2	2	1	2	1	3	2	2	1	1	1	2	2	2	1	1	1	3	3	3	3	4	4	4	4	3	3	3	3	3	3	3	3	1	5	1	1
2	2	1	3	1	1	2	2	1	1	2	2	2	2	1	1	2	3	2	3	2	3	4	2	3	3	3	3	3	3	3	3	3	1	5	2	2
2	2	1	1	1	3	2	2	1	1	1	4	1	4	1	1	3	4	4	5	5	4	5	5	1	5	4	5	1	1	1	1	5	1	5	4	1
2	1	1	3	2	2	2	2	1	1	2	1	5	1	1	1	2	4	1	3	1	4	4	1	2	1	1	1	1	1	1	1	1	1	5	2	4
2	2	1	1	1	2	2	2	1	1	1	3	2	2	1	2	1	1	1	1	1	3	4	1	4	2	2	2	4	1	2	4	4	1	5	1	2
1	2	1	2	1	3	2	2	1	2	1	2	2	2	1	1	2	3	2	2	5	4	4	2	2	2	2	2	2	1	1	1	1	1	5	2	1
1	2	1	2	1	3	2	2	1	2	2	3	2	3	1	1	3	3	2	3	3	4	5	2	3	1	2	1	1	1	2	2	4	1	5	2	2
1	2	1	1	1	3	2	2	1	2	2	2	1	2	1	1	2	1	2	2	2	3	3	3	3	1	1	1	1	1	1	1	1	1	5	2	2
1	2	1	2	1	3	2	2	1	2	1	1	4	3	1	1	2	1	2	3	3	4	4	2	2	1	1	1	1	1	1	1	1	1	5	3	3
1	2	1	2	1	3	2	2	1	2	2	2	4	1	1	1	4	1	1	1	4	1	5	1	3	3	3	3	3	3	3	3	3	1	5	2	2
1	2	1	2	1	1	2	2	1	2	2	1	4	4	2	1	4	5	5	5	5	5	5	5	5	5	5	5	5	5	5	5	5	1	1	2	2
1	2	1	2	1	1	2	2	1	2	1	3	2	1	1	1	1	1	2	3	1	3	2	1	2	3	3	3	3	3	3	3	3	2	4	2	2
1	1	1	1	1	2	2	2	1	2	4	1	2	2	1	2	4	2	1	2	3	4	4	5	3	2	4	2	2	1	4	4	1	1	5	1	2
1	1	1	1	1	2	2	2	1	2	2	2	4	3	1	2	2	2	2	4	1	5	4	2	2	4	2	4	4	3	2	2	3	1	5	2	2
1	1	1	1	1	2	2	2	1	2	1	4	5	2	1	1	1	4	4	5	5	1	1	1	1	4	4	1	5	4	4	4	5	1	5	2	2
1	1	1	3	2	9	2	2	1	2	2	2	2	2	2	2	3	5	5	5	5	2	5	5	2	5	3	4	5	2	2	9	9	1	5	1	1
1	1	1	1	2	9	2	2	1	2	2	2	2	2	2	2	3	5	5	5	5	2	5	5	2	5	3	4	5	2	2	9	9	1	5	1	1
2	2	1	2	1	3	2	2	1	2	3	2	3	4	1	1	2	4	4	4	4	3	3	4	3	3	3	3	3	3	2	3	3	1	5	4	2
2	2	1	2	1	3	2	2	1	2	2	2	2	2	1	1	2	2	2	2	1	2	2	1	1	2	2	2	2	2	1	1	1	1	5	2	2
2	2	1	1	1	3	2	2	1	2	1	3	2	3	1	1	1	1	3	3	1	1	4	1	4	1	1	1	4	1	1	1	1	1	5	4	3
2	2	1	2	1	3	2	2	1	2	1	2	3	1	1	1	2	3	2	1	4	4	4	2	1	5	1	5	1	1	1	1	3	1	5	1	4
2	2	1	2	1	3	2	2	1	2	1	4	2	2	1	1	2	1	2	2	5	1	5	1	5	2	2	4	2	2	2	4	2	1	5	1	1
2	2	1	1	1	3	2	2	1	2	1	2	4	1	1	1	3	2	2	2	2	2	4	2	3	2	2	4	2	1	2	2	2	1	5	2	1
2	2	1	2	1	3	2	2	1	2	1	3	3	1	1	1	1	1	1	1	1	1	1	1	1	2	2	2	2	2	1	1	2	1	5	3	3
2	2	1	1	1	3	2	2	1	2	2	2	3	2	1	2	1	2	2	2	2	4	3	2	3	4	4	4	4	2	2	2	3	2	4	2	2
2	1	1	1	2	2	2	2	1	2	1	4	4	1	1	1	1	4	2	2	3	2	3	2	4	4	4	2	1	1	1	1	3	1	4	2	2
2	1	1	1	1	2	2	2	1	2	2	2	4	2	2	1	2	2	2	2	2	3	2	1	4	1	1	1	1	1	1	1	1	1	5	2	2
1	2	1	2	1	3	2	2	1	3	3	3	1	2	1	1	3	3	3	3	3	3	5	3	3	2	4	2	2	2	4	4	1	1	5	2	2
1	2	1	1	1	3	2	2	1	3	2	4	4	3	1	2	2	4	4	4	5	4	2	5	3	4	3	4	3	2	2	2	3	1	5	4	3
1	2	1	2	1	3	2	2	1	3	4	2	2	2	1	1	1	4	4	4	4	2	2	3	3	4	4	2	1	4	3	3	4	1	5	4	1
1	1	2	2	1	2	2	2	1	3	2	3	3	3	2	2	2	3	3	3	4	3	4	2	2	4	3	4	4	3	3	3	4	1	5	3	4
1	1	1	3	1	2	2	2	1	3	1	1	2	3	2	1	4	2	2	3	2	4	4	5	2	2	2	2	2	2	2	2	2	2	5	4	4
2	2	1	2	1	3	2	2	1	3	2	4	5	2	1	2	2	9	9	9	9	9	9	9	9	9	9	9	9	9	9	9	9	9	9	9	9
2	2	1	1	1	3	2	2	1	3	1	4	4	3	1	1	2	3	4	4	2	4	2	4	4	2	2	2	2	2	2	2	2	1	5	3	2
2	2	1	2	1	3	2	2	1	3	1	4	4	1	2	1	4	3	4	3	5	5	4	3	2	2	2	2	2	2	2	2	1	2	5	4	3
1	2	1	1	1	3	2	2	1	4	4	2	2	5	4	4	5	4	4	3	5	4	2	4	5	5	2	2	2	2	4	1	4	2	4	2	2
2	2	2	2	1	3	2	2	1	4	5	4	4	2	1	2	4	5	4	5	4	2	4	2	1	2	2	2	4	2	4	4	4	2	4	4	3
2	2	1	2	1	3	2	2	1	4	1	4	4	1	1	1	2	3	3	2	2	2	2	5	3	4	2	4	1	1	1	1	2	2	4	5	3
2	2	1	1	1	3	2	2	1	4	1	2	4	2	1	1	2	4	1	4	3	3	4	4	5	2	1	2	2	2	2	2	2	1	5	2	2
1	2	1	2	1	1	2	2	2	1	2	1	1	1	1	1	2	4	2	4	4	2	4	2	2	2	2	2	2	2	2	2	4	1	5	1	1
1	2	1	3	1	3	2	2	2	1	1	2	3	2	1	1	2	4	1	2	2	2	4	2	2	4	2	4	2	2	2	2	2	1	4	2	2
1	2	1	2	1	3	2	2	2	1	1	2	4	2	1	1	1	1	1	1	3	4	4	1	1	3	3	3	1	1	1	1	1	1	5	2	2
1	2	1	3	1	3	2	2	2	1	2	2	4	3	1	1	4	3	2	3	1	3	3	2	3	3	1	3	2	1	1	3	4	1	5	3	2
1	2	1	2	1	3	2	2	2	1	1	2	1	1	1	1	2	4	2	3	1	5	3	1	1	3	5	4	4	1	1	1	1	1	5	4	2
1	2	1	2	1	3	2	2	2	1	4	1	2	2	1	1	4	3	3	4	3	1	1	1	1	2	1	1	5	1	1	1	5	1	5	1	1
1	2	1	2	1	3	2	2	2	1	1	4	2	3	1	1	1	3	3	3	2	3	4	2	3	2	2	2	2	2	2	2	2	1	5	4	3
1	2	1	1	1	3	2	2	2	1	1	4	5	1	1	1	2	1	3	3	4	4	4	4	3	1	1	1	2	2	2	2	2	1	5	5	1
1	2	1	1	1	1	2	2	2	1	1	1	2	4	1	1	3	2	4	4	5	3	4	4	4	1	1	1	1	1	1	1	1	1	5	1	2
1	2	1	1	1	2	2	2	2	1	2	3	2	4	1	1	4	5	5	3	4	1	3	1	2	4	1	4	4	1	1	1	3	1	5	3	3
1	2	1	3	1	2	2	2	2	1	1	1	1	3	1	1	1	1	2	1	2	3	5	1	3	2	1	2	2	1	1	1	1	1	5	2	2
1	1	2	3	1	2	2	2	2	1	1	1	1	3	1	1	1	3	1	4	5	2	4	2	1	3	3	3	3	1	3	3	3	1	5	2	2
2	2	1	2	1	3	2	2	2	1	2	4	1	3	1	1	3	3	3	3	4	2	2	2	2	2	2	2	2	2	2	2	4	1	5	3	3
2	2	1	2	1	3	2	2	2	1	2	2	4	2	1	1	2	5	2	5	5	2	4	3	2	5	3	5	5	2	3	3	3	1	5	2	2
1	2	1	2	1	1	2	2	2	2	1	4	4	1	1	1	3	9	9	9	9	9	9	9	9	9	9	9	9	9	9	9	9	9	9	9	9
1	2	1	2	1	3	2	2	2	2	2	2	4	2	1	1	1	1	1	1	1	3	5	3	3	2	2	2	1	1	1	1	1	1	5	2	2
1	2	1	2	1	3	2	2	2	2	1	3	4	2	1	1	2	1	2	3	2	2	3	2	2	2	2	2	1	1	2	2	3	1	5	4	3
1	2	1	2	1	3	2	2	2	2	1	1	4	2	1	1	2	3	1	4	1	5	5	5	5	5	2	4	4	1	1	1	1	1	5	3	3
1	2	1	2	1	3	2	2	2	2	2	2	4	2	1	1	1	4	4	4	4	1	1	4	4	4	3	3	5	2	2	2	4	1	5	1	1
1	2	1	1	1	3	2	2	2	2	1	3	4	3	1	1	4	3	2	2	2	4	5	4	3	3	3	2	3	3	3	2	3	1	5	3	4
1	2	1	2	1	3	2	2	2	2	2	2	2	2	2	2	2	2	2	2	2	4	4	4	4	1	1	1	2	1	1	1	1	2	5	2	2
1	2	1	3	1	3	2	2	2	2	2	2	4	1	1	1	2	2	4	4	1	5	1	1	5	2	2	2	2	2	2	2	1	2	4	1	2
1	2	1	1	1	3	2	2	2	2	1	2	2	1	1	1	1	3	3	3	3	2	2	1	2	4	2	2	3	3	2	2	1	1	4	4	2
1	2	1	1	1	3	2	2	2	2	1	2	4	2	1	1	2	4	4	4	4	3	2	4	2	1	1	1	1	1	1	1	2	1	5	4	4
1	2	1	1	1	3	2	2	2	2	2	2	2	2	2	2	2	4	4	4	4	4	4	5	5	4	4	4	4	4	4	4	5	1	5	1	1
1	2	1	1	1	3	2	2	2	2	2	4	2	2	2	2	2	2	2	2	2	2	4	4	2	4	2	4	2	2	2	2	2	5	5	4	4
1	2	1	2	1	3	2	2	2	2	2	1	2	1	1	1	4	4	4	4	5	4	4	4	2	2	2	2	2	2	2	3	3	1	5	2	2
1	2	2	2	1	3	2	2	2	2	3	2	2	2	2	2	2	9	9	9	9	1	1	1	1	1	1	1	1	1	1	1	1	1	5	2	2
1	2	1	2	1	3	2	2	2	2	2	4	4	2	1	1	4	4	2	4	4	4	3	4	2	2	4	1	4	3	4	4	4	2	3	4	4
1	2	1	2	1	1	2	2	2	2	2	2	2	2	1	1	2	4	3	4	3	2	4	4	3	2	2	2	2	1	2	2	2	1	2	1	1
1	2	1	2	1	3	2	2	2	2	1	1	2	5	1	1	4	2	3	3	5	2	4	3	3	2	4	2	1	1	1	1	3	1	5	4	1
1	2	1	1	1	3	2	2	2	2	2	2	4	2	2	2	4	4	4	3	4	2	4	4	3	4	4	4	4	3	3	3	3	2	4	4	2
1	2	1	1	1	3	2	2	2	2	2	2	4	2	2	2	2	2	2	4	2	4	4	2	2	4	2	4	2	2	2	2	2	2	4	4	2
1	2	1	1	1	3	2	2	2	2	2	2	2	2	1	1	2	4	4	4	5	4	4	4	2	4	2	4	4	4	2	2	2	1	5	2	2
1	2	1	2	1	1	2	2	2	2	2	2	2	2	2	2	2	5	5	5	5	3	3	3	3	4	2	1	1	1	1	1	4	1	5	4	2
1	2	1	1	1	1	2	2	2	2	2	2	4	1	1	1	5	5	5	5	2	2	3	4	2	4	2	1	3	2	2	2	2	1	5	4	2
1	2	1	2	1	1	2	2	2	2	2	2	2	2	1	1	2	4	4	4	5	2	5	2	2	4	2	4	2	1	2	2	4	2	5	4	2
1	2	1	1	1	1	2	2	2	2	2	2	2	2	2	2	2	3	2	2	2	2	2	3	2	3	3	3	3	3	3	3	3	2	5	2	2
1	2	1	3	1	1	2	2	2	2	2	2	2	2	2	1	2	4	5	4	4	3	3	3	3	4	4	3	4	2	2	2	4	2	4	3	2
1	1	2	3	2	2	2	2	2	2	3	4	4	3	4	3	3	3	4	3	4	3	3	3	3	4	4	4	4	3	4	4	4	4	2	4	4
1	1	2	1	1	2	2	2	2	2	4	4	4	1	1	1	2	3	2	2	2	2	2	2	2	4	3	4	4	3	3	4	4	1	5	2	2
1	1	1	2	1	2	2	2	2	2	1	2	2	4	1	1	1	3	4	3	3	2	4	3	2	3	3	3	4	2	3	3	4	2	4	2	2
1	1	2	1	2	2	2	2	2	2	1	1	5	4	1	2	1	4	1	4	5	5	5	4	4	1	1	1	4	3	4	4	4	1	5	1	1
1	1	1	3	2	2	2	2	2	2	1	1	4	1	1	2	2	4	4	3	3	3	3	3	2	4	4	2	4	2	4	4	4	2	5	4	3
1	1	2	1	2	2	2	2	2	2	4	4	4	4	4	4	4	4	4	3	4	4	4	3	3	4	3	4	4	3	2	2	3	4	2	4	4
1	1	2	2	1	2	2	2	2	2	1	5	4	3	1	1	5	4	3	4	3	4	3	4	2	2	4	4	4	2	4	4	4	3	3	4	4
1	1	2	1	1	2	2	2	2	2	2	2	2	2	2	2	2	5	5	5	5	5	5	5	5	3	3	3	3	3	3	3	3	1	5	1	1
1	1	1	2	1	2	2	2	2	2	2	2	2	4	1	1	2	4	2	4	5	5	2	4	4	4	2	2	2	1	1	1	4	2	4	1	1
1	1	2	1	2	2	2	2	2	2	2	2	2	4	2	4	2	4	4	3	4	2	4	4	3	4	3	3	3	3	3	3	3	1	5	2	2
1	1	1	1	1	2	2	2	2	2	2	2	2	1	1	1	2	2	3	3	3	2	2	2	2	3	4	4	4	2	4	4	2	1	5	2	3
1	1	1	3	1	2	2	2	2	2	2	2	4	2	1	1	2	2	2	2	4	3	4	3	3	4	2	4	2	2	2	2	3	1	5	3	3
1	2	1	3	1	2	2	2	2	2	1	2	4	1	1	1	3	1	1	1	1	1	1	1	1	1	1	1	1	1	1	1	1	1	5	1	1
1	2	1	3	1	2	2	2	2	2	1	4	4	2	2	2	4	2	4	4	4	2	2	2	2	4	4	4	5	2	2	4	4	1	4	4	4
1	1	1	3	1	2	2	2	2	2	3	3	4	3	2	2	4	4	2	4	3	2	2	1	2	4	2	4	4	2	4	4	4	3	1	5	4
1	1	1	2	1	2	2	2	2	2	2	1	4	1	1	1	4	2	5	4	4	2	2	2	2	2	4	2	2	2	4	2	1	3	5	2	2
1	1	1	1	2	2	2	2	2	2	2	4	4	3	1	1	2	3	3	2	2	5	4	2	3	2	2	3	4	2	3	3	3	1	5	1	2
1	1	1	3	2	2	2	2	2	2	2	2	4	2	2	2	4	2	2	2	2	4	4	2	4	1	1	1	1	1	1	9	9	1	5	2	4
2	2	1	2	1	3	2	2	2	2	1	2	4	3	1	1	2	4	4	4	4	3	4	4	1	4	1	3	3	1	2	2	4	1	5	5	2
2	2	1	2	1	3	2	2	2	2	2	1	1	1	1	1	1	1	1	1	1	1	2	1	1	1	1	1	1	1	1	1	1	1	5	2	2
2	2	1	1	1	3	2	2	2	2	2	3	4	1	1	1	1	2	2	2	4	4	4	4	4	3	1	3	1	1	1	1	1	1	5	3	3
2	2	1	2	1	3	2	2	2	2	2	3	3	1	1	1	1	2	2	2	2	2	2	2	2	1	1	1	1	1	1	1	1	1	5	2	2
2	2	1	1	1	3	2	2	2	2	2	4	4	2	2	2	2	4	4	2	2	4	4	4	4	4	4	2	4	2	4	4	4	2	4	4	2
2	2	1	1	1	3	2	2	2	2	2	4	3	3	2	2	2	2	2	4	4	3	5	3	4	3	3	3	3	3	3	3	3	2	5	3	2
2	2	1	2	1	3	2	2	2	2	2	3	3	2	1	1	1	4	4	3	3	3	3	3	3	4	4	5	2	1	4	4	2	1	5	2	2
2	2	1	2	1	3	2	2	2	2	2	3	4	2	1	1	3	5	3	5	5	4	4	4	3	5	4	4	2	4	2	4	4	3	4	4	3
2	2	1	2	1	3	2	2	2	2	1	2	2	1	1	1	2	9	9	9	9	9	9	9	9	9	9	9	9	9	9	9	9	9	9	9	9
2	2	1	1	1	3	2	2	2	2	2	1	2	2	1	1	4	2	4	2	3	3	4	2	2	4	1	4	4	1	1	1	1	2	2	2	2
2	2	1	1	1	3	2	2	2	2	2	2	3	2	2	2	2	2	2	2	2	3	3	3	3	3	3	3	3	2	3	3	3	1	4	2	2
2	2	1	2	1	3	2	2	2	2	1	3	2	1	1	2	1	2	2	2	4	5	5	1	3	2	2	2	2	2	2	2	2	1	5	2	3
2	2	1	2	1	3	2	2	2	2	2	2	4	2	1	1	1	1	1	1	1	1	1	1	1	3	2	2	2	1	1	1	1	1	5	1	1
2	2	1	2	1	3	2	2	2	2	2	4	4	3	2	1	3	4	4	4	4	4	4	4	4	3	2	2	3	3	3	4	3	1	5	4	4
2	2	1	3	1	3	2	2	2	2	2	2	2	2	2	2	2	9	9	9	9	9	9	9	9	9	9	9	9	9	9	9	9	9	9	9	9
2	2	1	2	1	3	2	2	2	2	1	2	3	1	1	1	1	3	3	3	3	4	3	4	4	4	3	3	4	2	1	1	1	1	5	3	1
2	1	2	2	2	2	2	2	2	2	2	2	2	2	2	2	2	1	1	1	5	4	4	2	4	1	1	1	1	1	1	1	1	1	5	1	1
2	1	2	3	2	2	2	2	2	2	2	2	2	3	2	2	2	5	4	4	2	2	5	5	2	4	4	4	4	4	4	4	3	2	5	2	2
2	1	1	1	1	2	2	2	2	2	2	2	5	2	1	1	4	3	2	3	1	4	2	3	2	2	2	2	2	1	2	2	2	2	5	2	2
2	1	1	2	1	2	2	2	2	2	2	2	4	2	1	1	2	4	2	2	2	4	5	2	2	4	2	2	2	2	2	2	4	1	5	1	1
2	1	2	3	1	2	2	2	2	2	2	2	2	3	2	2	2	3	2	4	4	2	4	4	5	2	2	2	2	1	2	2	3	1	5	1	1
2	1	2	3	1	2	2	2	2	2	2	4	4	3	2	2	2	4	3	4	4	2	4	2	2	4	2	4	9	2	2	4	4	1	5	4	4
2	1	1	1	1	2	2	2	2	2	1	1	4	2	1	1	1	3	3	3	1	5	5	5	5	3	1	1	1	1	1	1	1	1	5	2	1
2	1	1	2	1	2	2	2	2	2	2	2	2	2	1	1	1	3	4	4	4	5	5	3	3	3	3	3	3	1	3	4	4	1	5	2	2
2	1	1	1	1	2	2	2	2	2	2	2	4	2	1	1	2	4	4	4	5	4	4	3	3	4	4	4	5	2	4	5	5	2	5	2	2
2	1	2	3	1	2	2	2	2	2	1	4	3	3	2	1	3	5	4	4	5	3	3	3	3	4	3	4	4	1	3	4	4	1	5	2	4
2	1	1	3	2	2	2	2	2	2	2	2	4	2	4	2	2	4	3	3	4	2	2	2	2	3	3	3	4	2	3	4	4	1	5	3	2
2	1	1	2	2	2	2	2	2	2	2	2	4	2	1	1	2	3	2	2	2	4	4	4	4	2	2	2	4	2	2	2	2	2	5	2	1
2	2	1	3	2	9	2	2	2	2	2	2	4	2	2	2	4	2	2	2	2	4	4	2	4	1	1	1	1	1	1	9	9	1	5	2	4
1	2	1	2	1	3	2	2	2	3	2	2	3	3	2	2	3	3	4	4	4	3	3	2	2	4	4	4	2	2	4	4	4	2	4	4	4
1	2	1	2	1	3	2	2	2	3	1	2	2	2	1	3	3	2	1	2	3	3	3	3	3	3	2	2	3	2	2	3	3	1	4	1	2
1	2	1	2	1	3	2	2	2	3	2	3	4	3	2	3	2	2	2	3	2	2	4	2	3	1	1	1	1	1	1	1	1	1	5	4	3
1	2	1	2	1	3	2	2	2	3	1	2	2	3	1	1	2	3	3	3	1	3	3	3	5	3	3	3	3	3	3	3	3	1	5	2	2
1	2	1	3	1	1	2	2	2	3	2	2	4	3	1	1	2	3	3	3	3	4	2	3	3	3	3	4	4	1	3	4	4	1	5	5	4
1	1	1	1	1	2	2	2	2	3	1	4	4	3	1	1	4	4	5	4	4	2	2	2	2	2	2	4	4	3	2	2	4	2	4	4	4
2	2	1	1	1	3	2	2	2	3	2	1	3	1	1	1	1	3	3	3	3	3	4	3	4	3	2	3	2	2	2	2	2	1	4	2	1
2	2	1	1	1	3	2	2	2	3	3	3	4	1	1	1	1	4	4	4	5	3	4	4	5	4	1	4	1	1	1	3	4	2	4	4	3
2	2	1	2	1	3	2	2	2	3	1	3	3	3	1	1	3	1	1	3	3	3	3	3	4	2	2	2	2	3	3	5	5	1	5	3	3
2	1	1	2	2	2	2	2	2	3	1	2	5	2	1	1	2	4	4	4	4	3	3	1	1	4	4	4	4	1	4	4	1	1	5	4	2
2	1	2	1	1	2	2	2	2	3	3	4	3	3	2	3	4	4	4	4	5	3	4	4	4	5	3	4	3	4	3	3	3	2	4	4	4
2	1	1	1	2	2	2	2	2	3	1	1	4	3	1	1	1	3	3	3	3	4	4	4	4	1	1	1	4	1	1	1	4	1	5	4	2
2	2	1	2	1	2	2	2	2	3	2	2	4	2	1	2	1	4	2	2	4	2	4	3	4	4	3	3	4	2	3	3	4	2	4	2	4
1	2	2	2	1	3	2	2	2	4	1	4	2	4	1	1	1	4	4	4	4	3	4	1	2	4	4	4	4	4	4	4	4	2	4	3	4
1	2	1	1	1	3	2	2	2	4	3	1	5	1	1	1	3	4	4	3	5	2	3	3	5	5	1	1	1	1	1	1	1	2	4	2	3
1	2	1	1	1	3	2	2	2	4	2	2	5	2	2	2	2	4	4	5	3	4	2	2	3	4	2	4	2	1	4	4	5	1	5	5	4
1	2	1	2	1	3	2	2	2	4	2	3	1	3	1	2	2	3	3	3	4	4	2	4	2	2	3	3	2	3	1	1	3	2	4	2	2
1	2	1	2	1	1	2	2	2	4	2	2	4	2	1	1	2	5	5	5	5	5	2	2	2	4	4	2	4	2	4	4	4	3	4	5	2
1	1	2	1	2	9	2	2	2	4	1	4	4	3	1	2	2	5	2	4	4	3	4	2	3	4	4	2	3	2	3	9	9	1	5	1	3
1	2	2	3	1	2	2	2	2	4	1	4	4	3	1	2	2	5	2	4	4	3	4	2	3	4	4	2	3	2	3	9	9	1	5	1	3
2	2	1	1	1	3	2	2	2	4	2	4	4	2	1	1	4	2	2	2	2	5	4	4	4	3	3	2	3	3	3	3	4	1	5	4	4
2	2	1	1	1	3	2	2	2	4	2	2	4	2	1	1	2	4	2	5	2	3	5	2	2	4	1	2	2	1	2	2	1	1	1	3	1
2	2	1	2	1	3	2	2	2	4	2	4	4	2	1	2	3	4	4	4	5	4	5	4	4	4	4	4	4	2	3	3	3	2	4	3	3
2	1	2	3	2	2	2	2	2	4	4	4	4	2	4	4	2	4	2	2	2	2	2	2	2	2	2	2	2	2	2	2	2	2	2	2	2
2	1	1	1	2	2	2	2	2	4	1	4	4	1	1	1	2	4	4	5	5	4	4	4	4	4	1	4	4	1	1	1	4	1	5	4	4
1	2	1	2	1	3	2	2	3	1	1	1	4	2	1	1	3	4	1	3	3	5	4	2	2	5	4	4	4	2	4	4	2	1	5	2	2
1	2	1	2	1	3	2	2	3	1	3	3	2	3	1	1	3	2	2	2	3	5	4	4	3	3	3	2	2	4	3	3	3	2	4	3	2
1	2	1	1	1	2	2	2	3	1	4	5	5	4	4	2	4	4	5	4	5	4	3	4	2	4	2	4	5	4	4	4	5	4	2	5	5
1	1	2	9	2	2	2	2	3	1	1	2	2	4	1	1	2	3	3	3	2	3	4	3	4	4	4	4	3	3	3	4	3	1	5	3	3
2	2	1	1	1	3	2	2	3	1	3	3	1	3	1	1	1	1	1	1	5	3	4	1	1	5	1	4	4	1	1	1	1	1	5	5	2
2	1	1	3	2	2	2	2	3	1	2	4	4	4	2	2	2	5	4	5	5	4	4	4	3	5	5	5	5	5	5	5	5	4	3	4	4
1	2	1	1	1	3	2	2	3	2	2	4	2	3	1	2	3	4	3	4	4	4	5	3	3	5	2	4	1	1	1	1	2	2	4	2	2
1	2	1	2	1	3	2	2	3	2	2	4	4	1	1	1	1	3	3	3	3	3	3	3	3	4	2	3	4	1	3	3	2	1	5	2	2
1	2	1	1	1	3	2	2	3	2	1	3	4	2	1	1	3	3	3	4	4	3	2	4	4	4	3	4	1	1	1	1	1	2	5	2	4
1	2	1	2	1	1	2	2	3	2	3	1	1	2	1	1	2	5	3	3	4	1	2	3	3	4	1	1	2	3	3	4	1	1	4	4	2
1	1	1	1	1	2	2	2	3	2	2	2	3	3	2	2	5	4	4	2	2	2	4	2	2	4	2	5	4	1	1	9	9	2	4	2	2
1	1	2	3	2	9	2	2	3	2	2	2	3	3	2	2	5	4	4	2	2	2	4	2	2	4	2	5	4	1	1	9	9	2	4	2	2
1	2	1	3	1	2	2	2	3	2	1	1	1	2	1	2	1	1	3	3	4	2	2	2	2	1	2	3	2	3	3	9	9	3	2	5	4
2	2	1	1	1	3	2	2	3	2	2	3	4	3	2	2	3	3	3	3	3	3	5	2	5	1	1	2	1	1	1	1	2	1	5	5	3
2	2	1	1	1	3	2	2	3	2	2	4	4	2	1	1	2	5	5	5	5	5	1	2	1	4	4	4	2	1	4	4	4	2	5	4	4
2	1	2	3	2	2	2	2	3	2	2	4	4	9	1	1	2	4	3	4	4	1	4	2	1	4	4	4	3	1	3	3	3	1	5	4	4
1	1	1	1	1	2	2	2	3	3	3	4	4	4	1	1	4	4	4	2	4	5	5	5	2	2	1	1	1	1	1	1	1	1	5	4	4
1	1	2	2	1	2	2	2	3	3	2	4	4	3	2	2	3	3	3	3	3	4	4	2	4	3	4	2	3	2	3	3	4	3	5	4	4
1	1	2	2	1	2	2	2	3	3	1	3	2	4	3	3	3	4	4	4	4	3	3	2	2	2	4	2	4	1	4	4	1	1	5	1	2
2	2	1	1	1	3	2	2	3	3	2	4	4	2	1	1	1	5	3	5	5	5	5	5	5	5	3	3	2	1	2	2	4	1	5	4	2
2	2	1	1	1	3	2	2	3	3	2	3	4	3	3	2	1	3	4	5	5	2	4	3	2	4	2	4	2	3	2	2	2	1	5	3	3
1	2	1	1	1	3	2	2	3	4	3	4	3	2	1	1	2	5	4	5	3	3	4	4	2	5	4	4	4	3	3	5	5	2	4	3	3
2	1	2	2	1	2	2	2	3	4	2	2	4	3	1	1	4	3	1	3	5	5	5	3	5	1	1	1	3	4	4	3	3	1	5	4	3
1	2	1	1	1	3	2	2	4	2	2	2	4	1	2	1	4	4	3	3	5	3	4	2	2	2	2	4	2	2	1	1	3	1	5	4	4
1	2	1	2	1	3	2	2	4	2	1	2	2	4	1	1	4	3	4	4	4	3	2	3	2	2	2	2	3	2	3	3	3	1	4	2	3
1	2	1	2	1	1	2	2	4	2	2	2	2	3	1	1	2	4	4	4	4	1	2	2	4	5	3	2	4	2	3	4	5	2	5	2	3
2	1	1	3	2	2	2	2	4	3	4	2	5	9	1	1	2	4	4	4	5	2	4	4	2	4	4	2	5	3	3	3	1	1	4	2	2
1	2	1	2	1	3	2	2	4	4	4	4	4	1	1	3	5	4	5	5	4	3	4	2	4	2	5	5	4	2	4	4	4	2	4	5	4
2	2	1	1	1	3	2	2	4	4	5	4	4	2	1	1	4	3	1	4	4	5	5	5	2	2	2	4	2	1	1	1	4	2	4	4	4
2	1	1	2	2	2	2	2	4	4	2	2	5	3	2	2	2	4	3	4	4	2	2	2	2	4	4	4	4	4	4	3	4	2	4	2	2
1	2	1	2	1	3	2	2	5	4	2	4	4	2	1	4	5	5	5	5	3	4	1	4	5	3	2	1	4	1	2	3	3	2	4	4	2
1	2	1	3	1	3	2	3	1	1	4	2	3	1	1	1	1	3	3	3	3	2	2	4	3	3	3	1	2	1	1	1	1	1	5	2	1
1	2	1	2	1	1	2	3	1	1	4	1	2	1	1	1	3	1	1	1	5	3	3	1	1	1	1	2	1	1	1	1	1	1	5	3	1
1	2	1	2	1	1	2	3	1	2	2	3	3	2	1	1	2	4	2	2	4	2	3	2	2	2	2	2	2	2	2	2	2	2	5	3	3
1	1	2	3	2	2	2	3	1	2	4	3	2	4	2	1	4	4	4	4	4	2	4	4	2	4	4	4	4	4	4	4	4	3	4	4	4
2	2	1	3	1	3	2	3	1	2	2	2	3	2	2	2	2	9	9	9	9	9	9	9	9	9	9	9	9	9	9	9	9	9	9	9	9
1	2	1	2	1	3	2	3	1	3	4	2	3	1	1	1	1	4	3	3	1	2	3	2	2	4	2	4	3	1	2	3	2	1	5	4	3
1	1	1	9	2	2	2	3	1	4	1	2	2	2	1	1	3	3	3	4	5	2	2	2	4	2	2	4	4	2	2	2	4	1	5	2	3
1	2	1	2	1	1	2	3	2	1	9	4	2	3	1	1	3	4	4	5	3	3	4	3	2	4	2	2	5	1	2	2	2	1	5	2	3
1	2	1	1	1	3	2	3	2	1	2	2	4	1	1	1	4	3	3	3	5	5	5	4	4	1	1	1	1	1	1	1	1	1	5	2	1
1	2	1	2	1	1	2	3	2	1	1	3	2	3	1	1	2	3	2	2	3	3	5	2	1	3	3	3	3	1	3	3	3	1	5	2	3
2	2	1	2	1	3	2	3	2	1	2	1	3	4	1	1	3	3	2	3	3	4	5	3	3	3	3	3	2	1	1	1	3	1	5	2	3
2	2	1	2	1	2	2	3	2	1	4	2	4	1	1	1	3	4	3	4	4	4	4	4	3	1	2	1	3	1	2	2	3	1	5	3	3
1	2	1	2	1	3	2	3	2	2	2	3	4	2	1	1	2	5	5	3	5	5	5	4	3	4	2	4	4	2	4	4	4	1	5	2	2
1	2	2	2	1	3	2	3	2	2	2	2	3	3	1	1	3	4	2	3	4	2	2	2	4	2	3	3	3	2	3	3	4	1	5	2	2
1	1	2	3	1	2	2	3	2	2	2	4	4	2	2	2	2	4	4	4	4	4	4	3	3	2	4	2	4	2	4	4	4	2	5	4	4
2	2	1	2	9	3	2	3	2	2	2	2	2	2	1	1	2	2	2	3	4	3	4	3	3	4	2	2	2	2	2	2	2	2	4	2	3
2	2	1	2	1	3	2	3	2	2	1	2	4	3	1	1	3	4	2	2	3	1	2	2	3	2	2	3	2	1	1	1	1	1	5	3	3
2	1	2	2	2	2	2	3	2	2	3	2	3	2	1	1	3	4	4	4	4	4	4	3	3	4	3	3	3	3	3	3	3	1	5	3	3
2	1	2	2	2	2	2	3	2	2	2	3	4	3	2	4	2	4	4	4	4	3	4	4	4	4	3	4	2	2	3	4	4	2	4	3	3
2	2	1	2	1	2	2	3	2	2	2	2	5	3	1	2	2	4	2	3	4	5	4	4	2	4	1	2	1	1	1	4	4	1	4	2	4
1	2	1	2	1	3	2	3	2	3	1	2	4	3	1	1	3	4	3	4	4	3	4	3	3	4	4	4	2	3	2	2	1	2	5	2	3
2	2	1	3	1	3	2	3	2	3	1	1	4	4	1	1	2	3	3	3	1	3	5	3	3	1	1	1	1	1	1	1	1	1	5	2	2
2	2	1	2	1	3	2	3	2	3	3	3	4	2	2	3	3	3	3	4	3	4	2	3	3	4	4	4	4	3	3	4	4	2	4	4	3
1	2	1	1	1	3	2	3	2	4	1	4	5	4	1	1	1	1	4	3	1	3	5	1	1	1	1	1	1	1	1	1	1	1	4	1	2
1	2	1	2	1	3	2	3	2	4	2	4	3	2	1	1	2	3	3	5	5	4	2	2	3	2	2	2	2	1	1	1	1	3	4	5	2
1	2	1	2	1	3	2	3	3	1	1	4	2	3	3	2	2	3	3	3	5	3	4	3	3	4	4	4	4	4	4	4	4	1	5	5	4
9	2	1	2	1	3	2	3	3	2	2	3	4	2	1	1	4	2	4	5	5	3	2	3	4	5	5	4	2	1	4	4	4	3	3	5	5
1	2	1	2	1	3	2	3	3	2	1	3	4	1	1	1	1	4	3	4	2	3	3	3	3	3	3	3	4	1	2	3	3	2	4	3	3
1	2	1	9	1	3	2	3	3	2	2	2	5	3	2	2	3	5	3	5	4	3	2	2	2	4	4	4	4	2	4	4	4	2	4	2	2
1	2	1	2	1	3	2	3	3	2	2	2	4	3	2	2	4	4	5	4	4	4	5	2	2	4	3	4	4	2	3	4	3	3	3	4	3
1	2	1	2	1	3	2	3	3	2	4	4	4	3	2	1	4	3	3	4	2	2	2	3	3	2	2	2	2	2	2	2	2	2	4	4	3
1	1	2	1	1	2	2	3	3	2	1	3	3	3	1	2	3	5	4	4	4	4	4	5	3	4	3	4	5	4	4	5	5	2	4	2	2
1	1	2	9	2	3	2	3	3	2	1	3	2	3	2	1	2	3	3	3	4	1	3	3	3	4	3	4	4	3	3	3	3	1	4	4	3
2	2	1	2	1	3	2	3	3	2	2	2	2	1	1	1	3	3	3	3	1	3	3	1	3	4	1	2	3	2	3	3	1	1	4	2	1
1	2	1	1	1	3	2	3	3	3	1	4	4	2	1	1	2	5	4	3	4	5	3	4	2	2	2	2	2	2	2	2	2	2	5	2	2
1	2	9	2	1	3	2	3	3	3	3	3	4	3	2	2	3	3	3	3	3	3	3	3	3	3	3	4	4	1	2	3	4	2	4	3	3
1	1	2	3	1	2	2	3	3	3	2	4	4	3	2	2	4	9	9	9	9	9	9	9	9	9	9	9	9	9	9	9	9	9	9	9	9
2	1	1	2	1	2	2	3	3	3	2	3	3	3	1	3	4	4	4	4	3	3	4	2	3	3	3	3	4	2	3	3	4	1	5	1	1
1	2	1	2	1	3	2	3	3	4	4	4	3	3	3	2	4	5	3	4	4	4	3	4	1	4	2	3	4	2	3	3	3	3	3	5	5
1	2	1	9	1	3	2	3	3	4	4	4	3	3	2	1	4	3	3	4	3	2	2	2	2	4	2	3	2	2	2	2	4	2	2	4	4
2	2	1	2	1	3	2	3	3	5	4	4	5	3	1	1	2	5	3	4	3	3	3	5	2	3	3	3	5	2	4	4	4	2	4	4	4
1	2	1	2	1	1	2	3	4	2	2	4	4	1	1	1	3	5	2	3	4	5	3	2	3	2	2	2	2	2	2	2	3	2	4	2	3
1	1	1	2	1	2	2	3	4	2	2	1	4	2	1	1	2	2	4	4	3	4	2	2	5	4	4	4	5	3	3	3	3	2	4	4	2
2	2	1	3	1	2	2	3	4	2	1	4	5	3	1	1	3	4	4	4	4	2	2	4	3	4	4	4	4	3	3	3	4	1	5	4	5
2	2	1	1	1	3	2	3	4	4	3	4	4	3	2	2	2	4	3	4	4	4	4	4	4	4	4	5	5	1	3	3	4	2	4	2	3
1	2	1	2	1	3	2	3	5	3	2	4	3	4	1	2	3	5	5	5	1	4	2	2	2	2	1	4	1	1	1	1	1	3	2	2	3
1	2	1	2	1	3	2	4	1	1	1	1	2	1	1	1	1	5	3	5	2	1	2	2	2	2	2	2	1	1	1	1	1	2	4	1	2
1	2	1	2	1	3	2	4	1	3	1	2	5	3	3	2	2	4	4	4	5	1	1	1	1	4	4	1	3	1	1	5	5	2	4	5	4
1	1	1	3	2	2	2	4	2	1	1	1	1	1	1	1	1	4	3	4	5	4	1	1	1	4	3	4	5	2	2	2	3	1	5	4	5
1	1	2	1	1	2	2	4	2	1	2	2	4	2	1	1	4	4	3	3	4	4	4	4	3	4	3	4	3	2	3	3	4	1	5	2	4
1	1	1	3	2	2	2	4	2	1	3	2	2	4	1	1	2	3	3	4	4	4	4	3	2	2	4	4	5	1	3	3	5	2	5	4	4
1	2	1	3	1	1	2	4	2	2	2	2	4	3	1	2	4	4	4	2	2	5	2	4	2	2	2	2	4	4	4	5	5	1	4	2	2
1	2	1	2	1	3	2	4	2	2	2	2	4	3	2	2	2	4	4	4	2	2	4	2	3	4	4	4	2	2	4	4	2	2	4	4	4
1	1	2	2	2	2	2	4	2	2	2	4	4	4	2	2	4	4	4	4	5	4	4	4	5	4	2	2	4	2	4	4	4	2	4	3	4
1	1	1	2	1	2	2	4	2	2	2	4	2	4	1	1	5	5	5	5	5	5	5	5	5	1	1	1	1	1	1	9	9	1	5	5	1
2	1	2	2	1	2	2	4	2	2	2	2	2	2	2	2	2	2	3	2	4	2	2	2	2	2	2	2	3	2	2	2	2	1	5	2	2
2	1	2	2	1	2	2	4	2	2	2	4	4	2	2	2	2	4	4	4	4	4	2	2	2	3	4	4	2	2	4	4	2	2	4	4	4
2	2	1	1	1	2	2	4	2	2	2	4	2	4	1	1	5	5	5	5	5	5	5	5	5	1	1	1	1	1	1	9	9	1	5	5	1
1	2	1	2	1	1	2	4	2	4	4	2	4	2	1	2	4	5	4	4	2	4	5	4	2	2	2	4	4	4	4	4	5	2	4	5	5
2	1	2	2	2	2	2	4	3	1	4	4	3	3	2	3	4	4	3	4	4	2	4	2	3	4	4	3	2	1	3	2	3	2	4	4	3
1	1	2	1	1	2	2	4	3	2	2	4	3	2	2	2	4	4	3	4	4	3	2	4	4	4	4	4	5	3	5	5	5	2	5	3	4
1	1	2	9	1	2	2	4	3	2	1	4	4	2	2	1	1	4	5	5	5	3	2	2	4	4	4	5	4	2	4	4	5	2	4	5	4
1	2	1	2	1	3	2	4	3	4	2	4	4	4	1	1	4	3	2	4	5	4	4	3	2	3	4	4	4	4	1	1	1	2	4	4	4
1	2	1	2	1	1	2	4	4	4	3	4	4	4	3	2	4	1	1	1	5	1	1	1	1	4	4	1	3	1	1	1	1	2	5	2	2
2	1	1	3	1	2	2	4	4	4	4	4	4	5	4	4	4	5	3	4	4	3	2	2	4	5	4	4	1	3	3	1	1	4	3	5	4
1	2	1	1	1	3	2	4	4	5	4	5	4	3	1	1	5	4	5	5	3	1	2	4	1	5	5	5	5	3	3	3	5	5	1	5	5
1	2	1	1	1	3	2	4	5	2	2	2	2	3	1	1	3	4	3	4	4	3	4	2	3	2	2	2	2	1	1	1	4	2	4	4	4
1	2	1	2	1	2	2	5	1	2	1	1	5	5	1	1	5	5	5	5	5	5	1	5	1	5	5	5	5	5	5	5	1	1	5	5	5
1	2	1	2	1	3	3	9	2	2	2	4	2	4	1	1	2	4	5	4	5	5	5	4	2	4	1	4	2	1	1	2	4	2	5	3	4
1	2	1	2	1	1	3	1	1	1	1	4	4	1	1	1	3	1	1	1	1	5	5	1	2	4	3	1	1	1	1	1	1	2	4	1	4
1	1	2	1	2	2	3	1	1	1	2	4	3	3	1	1	1	5	5	5	5	5	5	3	3	4	1	1	5	4	1	3	3	1	5	2	2
2	2	1	2	1	3	3	1	1	1	1	2	3	3	1	1	1	3	3	3	1	3	3	3	3	1	1	1	1	1	1	1	1	1	5	3	2
2	1	1	3	1	2	3	1	1	1	3	2	3	2	1	1	2	4	3	4	5	2	5	1	3	3	3	4	4	2	3	3	3	1	5	1	1
2	2	1	2	1	3	3	1	1	2	2	2	3	1	1	1	1	2	2	3	3	3	4	3	3	2	2	3	2	2	3	3	3	2	5	3	3
1	2	1	1	1	3	3	1	1	3	1	1	3	1	1	1	1	1	1	1	5	1	5	1	1	1	1	1	4	1	1	1	1	1	5	3	1
1	2	1	1	1	3	3	1	1	3	1	2	3	1	1	1	1	4	4	3	3	2	2	2	2	3	2	4	1	1	3	3	4	1	5	3	1
1	2	1	2	1	3	3	1	1	3	1	1	4	1	1	1	2	1	1	1	1	3	3	3	3	5	1	1	1	1	1	1	5	1	5	2	3
1	2	1	2	1	3	3	1	1	3	2	2	4	1	1	1	2	2	1	3	3	4	4	3	4	3	3	3	3	1	3	3	3	1	5	2	1
1	1	1	3	2	9	3	1	1	3	3	5	5	5	5	3	4	5	3	5	5	5	2	4	2	5	5	4	5	3	3	9	9	1	5	3	4
2	2	1	1	1	3	3	1	1	3	2	4	4	2	1	2	3	4	4	4	4	3	4	2	3	3	1	4	5	1	1	1	3	2	5	3	2
2	2	1	2	1	3	3	1	1	3	4	4	4	4	1	1	2	4	4	4	5	4	4	4	4	4	3	4	4	3	3	2	2	2	5	2	2
2	1	2	1	2	2	3	1	1	3	1	3	1	3	1	1	1	5	1	4	5	4	5	5	5	5	5	5	4	9	1	1	5	1	5	1	1
2	2	1	1	1	2	3	1	1	3	3	5	5	5	5	3	4	5	3	5	5	5	2	4	2	5	5	4	5	3	3	9	9	1	5	3	4
1	1	1	2	1	2	3	1	2	1	2	4	1	2	1	5	4	3	2	5	5	2	5	3	2	4	1	4	2	1	1	1	1	1	5	1	1
1	1	1	1	1	2	3	1	2	2	2	4	2	3	1	1	4	3	4	3	4	2	4	3	2	3	4	4	3	4	4	4	4	2	5	2	2
1	1	2	3	1	9	3	1	2	2	1	4	3	2	1	1	5	5	4	4	5	4	4	4	3	5	4	4	2	3	3	9	9	1	5	5	4
1	2	1	3	1	2	3	1	2	2	1	4	3	2	1	1	5	5	4	4	5	4	4	4	3	5	4	4	2	3	3	9	9	1	5	5	4
2	2	1	2	1	3	3	1	2	2	1	1	5	3	1	1	2	2	2	5	1	1	1	1	1	1	1	3	3	1	4	1	1	1	5	4	1
1	2	1	1	1	3	3	1	2	3	2	3	4	4	1	1	1	3	3	4	4	4	4	4	4	3	4	4	4	2	2	3	4	1	5	2	3
1	2	1	1	1	3	3	1	2	3	3	4	4	1	1	1	3	4	5	5	4	5	2	2	1	5	3	4	4	1	1	1	5	1	5	4	2
1	2	1	1	1	2	3	1	2	4	2	4	4	3	1	1	4	2	4	3	5	5	2	1	1	3	2	3	2	1	3	4	4	2	3	5	4
1	2	1	2	1	3	3	1	3	3	2	3	4	3	1	1	3	4	4	4	5	4	4	4	4	4	2	4	1	1	1	1	2	1	5	3	3
2	2	1	1	1	3	3	1	4	2	1	1	2	2	1	1	2	3	4	4	2	2	4	4	2	4	4	4	4	4	1	1	2	1	5	2	2
2	2	1	1	1	2	3	2	1	1	3	1	3	4	1	1	1	5	4	3	3	5	3	3	4	5	5	3	4	5	5	5	3	4	3	3	3
1	2	1	2	1	1	3	2	1	2	9	2	4	1	1	1	2	3	3	3	4	4	2	2	2	9	9	9	9	9	9	9	9	2	3	3	4
1	2	1	2	1	3	3	2	1	3	2	3	2	2	1	4	3	4	4	2	3	4	2	2	4	4	4	4	2	2	3	3	4	2	4	1	3
1	2	1	2	1	3	3	2	2	1	2	3	4	3	1	1	2	4	3	4	3	2	5	3	3	4	4	4	4	3	4	4	4	2	4	5	3
2	1	2	2	2	2	3	2	2	1	2	4	4	3	1	1	1	5	3	3	4	2	3	4	3	4	3	4	3	4	3	4	4	1	5	3	3
9	2	9	9	9	9	3	2	2	2	2	4	4	3	4	2	2	5	2	4	4	3	5	3	2	2	2	4	4	1	1	9	9	1	4	3	3
1	2	1	1	1	3	3	2	2	2	2	4	3	2	2	2	2	3	3	3	3	4	4	4	4	2	2	2	2	2	2	2	2	1	5	4	3
1	1	1	1	1	2	3	2	2	2	1	4	4	3	1	1	1	3	4	3	2	4	3	2	4	4	4	4	5	4	4	4	4	2	5	2	2
1	1	1	2	1	2	3	2	2	2	4	3	3	3	1	1	3	2	3	3	5	3	3	3	3	3	1	3	3	3	1	3	4	1	5	3	3
1	1	1	2	2	2	3	2	2	2	2	4	4	2	1	1	2	4	4	3	3	3	4	4	5	2	2	2	3	2	2	2	3	1	5	2	2
1	1	1	3	2	9	3	2	2	2	2	4	4	3	4	2	2	5	2	4	4	3	5	3	2	2	2	4	4	1	1	9	9	1	4	3	3
2	2	2	3	1	3	3	2	2	2	2	2	4	3	3	2	2	4	3	3	5	3	3	2	2	3	2	3	4	1	2	2	4	2	4	2	2
2	2	1	2	1	3	3	2	2	2	3	3	3	4	1	1	2	2	2	1	2	2	4	9	2	5	4	5	2	4	4	4	2	2	5	4	4
2	1	2	1	2	2	3	2	2	2	3	3	3	2	1	1	2	3	4	4	2	3	4	4	3	3	3	3	3	3	3	3	3	2	5	4	4
2	1	2	2	1	2	3	2	2	2	2	3	4	5	2	2	4	5	3	4	5	4	5	4	4	3	3	2	4	2	2	2	2	2	5	3	4
2	1	1	2	1	2	3	2	2	2	3	2	4	1	1	1	1	3	3	3	3	3	5	3	3	3	3	3	4	1	3	3	3	1	5	3	3
2	2	1	3	1	2	3	2	2	2	1	4	4	3	1	1	2	4	4	4	3	3	3	4	4	4	4	4	2	1	4	4	4	1	5	2	3
1	2	1	3	1	3	3	2	2	3	2	4	4	3	3	1	2	4	4	4	4	3	3	3	3	4	3	4	2	2	2	2	2	1	4	2	2
1	2	1	1	1	3	3	2	2	3	2	2	2	3	2	2	3	4	3	4	3	1	1	2	1	4	4	3	3	1	4	4	5	2	4	3	3
1	2	1	1	1	3	3	2	2	3	2	4	3	1	1	4	3	2	4	4	2	4	4	4	5	3	3	4	2	2	2	2	2	2	5	4	4
1	2	1	2	1	3	3	2	2	3	2	3	4	1	2	1	4	4	2	5	5	4	2	2	4	4	4	3	3	3	3	3	3	3	4	4	4
1	2	1	2	1	1	3	2	2	3	4	4	2	2	1	1	2	3	2	3	2	2	4	4	3	4	3	4	4	2	3	4	3	2	4	2	2
1	1	2	1	1	2	3	2	2	3	4	4	4	4	2	3	5	4	4	4	5	3	2	2	2	4	4	4	4	1	4	4	4	3	3	4	4
1	1	1	1	1	2	3	2	2	3	3	3	4	1	1	1	2	3	4	3	5	5	4	4	2	2	2	4	4	4	2	2	4	2	4	3	4
1	1	2	3	2	9	3	2	2	3	2	3	3	4	2	2	4	3	2	3	4	3	4	2	4	4	2	4	4	4	2	9	9	1	5	2	2
2	2	1	2	1	3	3	2	2	3	4	2	4	2	1	1	2	5	5	5	2	4	4	3	4	4	2	4	2	1	4	4	4	1	4	2	2
2	2	1	1	1	3	3	2	2	3	3	3	4	2	1	1	3	2	3	3	2	3	3	3	3	4	4	4	3	3	3	4	3	1	3	5	4
2	2	1	2	1	3	3	2	2	3	2	4	4	1	2	2	1	3	2	4	4	5	5	2	2	4	1	1	4	1	1	1	4	1	5	2	3
2	2	1	2	1	3	3	2	2	3	3	3	4	2	2	2	3	4	3	4	2	4	3	2	3	2	2	3	2	3	4	2	2	3	3	4	4
2	2	1	2	1	3	3	2	2	3	2	3	4	1	1	1	1	4	4	4	5	4	3	4	2	4	4	4	4	1	4	4	4	3	4	2	2
2	1	2	3	1	2	3	2	2	3	3	4	4	3	2	2	2	9	9	9	9	9	9	9	9	9	9	9	9	9	9	9	9	9	9	9	9
2	2	1	2	1	2	3	2	2	3	2	3	3	4	2	2	4	3	2	3	4	3	4	2	4	4	2	4	4	4	2	9	9	1	5	2	2
1	2	1	1	1	3	3	2	2	4	4	4	4	3	1	1	3	4	4	5	3	2	3	3	1	3	3	4	5	1	4	4	5	2	4	4	4
1	2	1	2	1	3	3	2	2	4	2	4	4	3	2	2	4	4	3	3	2	3	3	3	3	4	3	2	4	2	3	4	4	2	4	4	4
1	2	1	2	1	3	3	2	2	4	4	4	4	2	2	2	4	4	4	4	2	4	4	4	2	4	4	2	3	3	3	4	4	3	4	4	4
1	2	1	1	1	3	3	2	2	4	3	4	3	3	1	1	4	9	9	9	9	9	9	9	9	9	9	9	9	9	9	9	9	9	9	9	9
1	1	1	1	1	2	3	2	2	4	4	1	4	3	1	1	3	4	5	4	2	2	2	3	2	4	3	2	4	2	4	4	4	2	4	2	3
1	1	1	2	1	2	3	2	2	4	4	2	4	2	5	1	4	4	4	4	4	3	4	2	2	4	4	4	4	3	3	3	3	1	5	4	4
1	1	2	3	2	2	3	2	2	4	2	4	2	3	2	3	2	3	4	3	4	2	2	2	2	4	3	4	4	2	3	3	4	2	4	3	4
1	1	1	2	1	2	3	2	2	4	1	4	4	2	2	4	2	2	1	3	3	1	4	2	2	3	3	3	3	3	3	3	3	1	5	4	2
2	2	1	2	1	3	3	2	2	4	4	4	4	3	1	3	3	4	4	4	2	1	2	2	2	4	4	5	4	2	2	2	2	2	4	4	2
1	2	1	2	1	3	3	2	3	2	2	4	4	3	1	1	4	3	4	4	3	3	3	3	4	4	4	4	2	3	3	4	4	1	5	4	3
1	2	1	1	1	3	3	2	3	2	2	3	3	1	1	1	3	9	9	9	9	9	9	9	9	9	9	9	9	9	9	9	9	9	9	9	9
1	2	1	2	1	3	3	2	3	2	1	3	5	3	2	2	3	3	2	3	3	3	4	4	3	4	3	4	3	3	3	3	4	3	3	4	3
2	2	1	3	1	3	3	2	3	2	3	3	4	2	2	2	2	4	4	4	1	4	2	3	3	4	4	4	4	2	4	4	4	3	4	4	2
2	2	1	3	1	3	3	2	3	2	2	3	4	3	1	3	3	4	4	4	4	4	5	5	5	3	4	4	4	3	3	4	5	1	5	1	1
2	2	1	2	1	3	3	2	3	2	1	2	4	2	1	1	1	3	3	3	3	4	3	1	2	3	3	3	3	2	2	2	2	2	4	4	4
1	2	1	1	1	3	3	2	3	3	1	5	5	3	1	1	5	4	4	5	3	4	1	4	1	5	5	5	5	5	5	5	5	1	5	5	3
1	2	1	2	1	3	3	2	3	3	3	4	4	2	2	2	2	2	4	3	4	3	1	1	1	4	4	4	3	9	3	3	4	3	3	4	4
1	1	2	1	2	2	3	2	3	3	4	4	4	3	1	1	2	3	3	5	5	2	3	3	3	2	4	4	5	4	5	5	5	2	4	1	3
1	1	1	1	1	2	3	2	3	3	4	4	5	2	1	1	5	5	5	5	5	4	2	1	1	4	5	4	2	1	1	1	1	2	4	4	4
1	1	1	1	1	2	3	2	3	3	4	2	4	4	2	2	2	5	2	3	3	2	2	5	2	2	1	3	4	1	1	1	3	2	4	3	2
2	2	1	2	1	3	3	2	3	3	3	3	4	3	2	2	3	4	4	4	4	3	2	4	2	4	4	4	4	3	4	4	4	2	4	3	3
2	1	1	1	1	2	3	2	3	3	3	4	4	3	2	1	5	5	3	5	5	4	4	3	1	1	1	1	4	1	5	5	5	3	4	4	4
1	1	2	2	1	2	3	2	3	4	4	4	3	2	1	2	3	4	1	3	5	2	4	2	2	2	2	2	2	2	2	2	3	1	5	2	2
1	1	2	3	1	2	3	2	3	4	4	5	4	4	2	1	5	4	2	4	5	3	4	2	3	4	4	4	4	3	3	4	4	2	4	4	4
1	1	2	1	2	2	3	2	3	4	2	4	4	4	4	4	2	3	4	3	4	4	5	4	3	4	4	3	4	3	4	4	4	2	5	4	4
1	1	1	3	2	2	3	2	3	4	1	5	5	1	1	1	5	5	5	5	5	1	1	5	5	4	4	1	1	1	1	9	9	1	5	5	5
1	1	1	1	2	2	3	2	3	4	4	4	4	3	2	1	4	3	4	4	3	3	4	4	3	5	3	4	5	3	2	9	9	2	4	3	3
1	2	1	3	1	2	3	2	3	4	3	4	4	1	2	4	4	5	5	5	4	4	4	5	4	5	3	5	5	5	4	9	9	3	3	4	4
1	2	1	3	2	2	3	2	3	4	1	5	5	1	1	1	5	5	5	5	5	1	1	5	5	4	4	1	1	1	1	9	9	1	5	5	5
2	2	1	3	1	2	3	2	3	4	4	4	4	3	2	1	4	3	4	4	3	3	4	4	3	5	3	4	5	3	2	9	9	2	4	3	3
1	2	1	2	1	3	3	2	4	2	2	4	4	4	1	1	3	4	4	4	3	2	2	4	2	4	4	4	5	2	4	4	4	4	4	2	3
1	1	1	1	2	2	3	2	4	2	2	4	4	4	2	2	2	4	4	4	4	4	4	3	2	4	4	4	4	4	4	4	4	3	4	4	4
1	2	1	1	1	2	3	2	4	2	2	4	3	3	1	1	5	5	5	3	5	4	4	5	1	3	3	3	3	1	3	1	3	3	4	2	4
1	1	1	9	1	2	3	2	4	2	1	2	5	3	2	2	5	4	3	4	3	3	2	4	2	3	3	3	3	3	3	3	3	2	4	4	4
1	2	1	1	1	3	3	2	4	3	1	2	4	3	1	1	3	5	3	4	4	1	3	4	1	4	3	4	5	2	3	3	5	2	4	5	5
1	1	2	2	2	9	3	2	4	3	2	4	4	2	1	2	4	3	2	3	4	2	2	4	2	4	4	3	4	2	4	9	9	1	5	4	4
2	2	1	1	1	2	3	2	4	3	2	4	4	2	1	2	4	3	2	3	4	2	2	4	2	4	4	3	4	2	4	9	9	1	5	4	4
1	2	1	2	1	2	3	2	4	4	2	4	4	3	3	2	3	2	5	5	5	3	4	4	3	4	4	4	3	3	4	4	4	3	3	2	2
2	2	1	1	1	3	3	2	4	4	4	4	2	3	2	2	4	4	4	4	4	2	2	2	3	4	4	4	2	2	4	4	4	2	4	4	4
1	2	1	3	1	1	3	2	5	2	2	2	2	1	2	1	4	5	4	4	4	3	2	2	2	4	4	4	5	3	5	5	5	1	4	4	4
1	2	1	2	1	3	3	3	1	3	3	4	4	2	2	2	1	3	5	4	4	3	3	3	3	4	2	5	2	2	2	5	5	1	5	3	4
1	2	1	2	1	1	3	3	1	3	9	2	5	2	1	1	1	3	1	2	3	5	5	3	3	2	4	2	2	1	2	2	4	2	2	2	2
1	1	2	1	1	2	3	3	1	3	3	3	3	3	1	1	3	3	3	3	3	5	5	5	5	1	1	1	1	1	1	1	1	1	5	1	1
2	2	1	1	1	3	3	3	1	3	2	2	4	2	1	1	4	5	3	4	5	5	1	4	4	4	2	4	2	1	1	1	4	2	4	4	3
1	2	1	2	1	1	3	3	1	4	2	4	4	4	1	1	4	9	9	9	9	9	9	9	9	9	9	9	9	9	9	9	9	9	9	9	9
1	2	1	2	1	1	3	3	2	2	2	4	3	3	2	2	4	3	3	2	2	4	4	2	3	3	3	2	2	3	2	3	3	3	4	4	4
2	2	1	1	1	3	3	3	2	2	2	3	2	3	1	1	1	4	4	4	4	5	5	5	5	4	4	5	5	2	3	4	4	2	4	3	4
2	2	2	2	1	3	3	3	2	2	2	4	3	3	1	1	2	3	3	3	2	2	3	2	3	4	4	4	2	1	2	2	1	1	5	4	4
2	1	1	2	1	2	3	3	2	2	2	4	5	3	2	2	3	4	5	5	5	1	1	1	1	4	4	3	5	5	4	5	4	2	5	1	1
2	1	2	2	2	2	3	3	2	2	2	2	3	3	2	1	3	4	4	4	4	2	2	2	2	4	3	5	3	9	3	3	9	2	4	3	2
2	1	2	3	1	2	3	3	2	2	2	4	2	2	2	2	2	4	4	4	4	2	4	2	2	4	4	4	4	4	4	4	4	2	4	2	2
2	1	2	1	1	2	3	3	2	2	3	4	4	3	2	2	4	4	3	3	3	2	3	3	3	4	4	1	4	2	3	4	4	2	4	3	3
1	2	1	2	1	3	3	3	2	3	2	4	5	3	1	1	3	2	4	5	3	3	2	2	3	4	2	1	3	1	1	1	5	2	4	2	4
1	2	1	2	1	3	3	3	2	3	3	2	2	3	1	1	3	3	3	4	5	3	2	3	3	4	1	4	4	1	4	4	2	1	5	2	2
1	1	1	2	1	2	3	3	2	3	2	3	3	2	2	2	2	3	3	3	4	3	2	2	2	4	3	3	3	2	3	3	3	2	4	3	3
2	2	1	2	1	3	3	3	2	3	2	4	4	2	1	2	9	3	3	3	3	2	2	2	2	4	3	3	3	3	3	3	3	2	4	4	4
2	2	2	2	1	3	3	3	2	3	2	2	3	3	1	2	2	5	2	5	5	5	2	4	4	5	2	5	5	1	2	2	3	1	5	2	2
2	2	1	2	1	3	3	3	2	3	2	3	3	3	2	2	2	4	4	4	3	4	4	4	2	4	2	4	3	3	2	2	4	2	4	4	3
2	2	1	3	1	2	3	3	2	3	2	2	4	2	2	1	3	4	2	5	5	1	4	4	4	4	3	2	4	1	3	3	4	2	4	2	2
1	2	1	1	1	3	3	3	2	4	2	4	5	2	1	1	1	4	4	5	5	5	5	5	4	4	4	4	4	4	4	4	4	2	4	4	4
1	2	1	2	1	3	3	3	2	4	3	3	4	3	1	1	3	3	3	4	4	3	2	4	3	3	3	3	3	3	3	3	3	2	4	4	3
1	1	2	1	1	2	3	3	2	4	3	2	3	4	2	2	4	4	4	3	3	4	4	3	4	3	3	4	4	3	2	3	3	3	4	4	4
2	2	1	9	1	3	3	3	2	4	2	4	4	2	2	1	2	5	3	5	2	2	2	5	2	5	2	5	2	2	1	1	4	4	2	3	4
2	1	2	1	1	2	3	3	2	4	2	4	2	4	2	4	4	4	4	4	4	2	4	4	4	4	3	4	4	2	2	3	4	2	4	4	4
2	1	2	1	2	2	3	3	2	4	2	4	4	3	2	2	4	2	2	4	2	2	4	2	2	5	4	4	1	1	4	2	1	2	3	4	4
1	2	1	3	1	3	3	3	3	2	1	1	4	3	1	1	1	3	4	4	5	4	4	4	3	3	3	4	4	3	3	3	3	1	4	1	1
1	1	1	1	1	2	3	3	3	2	4	4	4	3	2	2	4	4	4	4	4	2	2	4	3	4	4	4	4	4	2	4	3	2	4	4	4
1	1	1	9	1	3	3	3	3	2	4	2	5	1	2	1	5	9	9	9	9	9	9	9	9	9	9	9	9	9	9	9	9	9	9	9	9
1	2	1	1	1	3	3	3	3	3	2	4	4	3	2	3	3	4	3	3	4	3	4	2	2	4	3	3	3	3	3	4	4	3	3	4	4
1	2	2	1	1	3	3	3	3	3	3	3	3	3	2	2	2	4	4	4	3	3	3	4	3	2	3	2	4	2	4	4	4	3	3	3	3
1	2	1	2	1	1	3	3	3	3	3	4	3	3	1	1	5	4	2	4	2	1	2	2	2	4	4	2	4	4	2	4	4	4	4	5	4
1	2	1	1	1	3	3	3	3	3	4	5	5	3	2	2	4	4	4	4	5	2	2	4	3	3	3	5	3	3	3	3	3	3	5	5	3
1	2	1	1	1	3	3	3	3	3	4	3	2	3	1	2	2	4	3	4	3	4	4	4	3	3	3	3	3	3	3	3	3	2	4	3	2
1	2	1	1	1	3	3	3	3	3	3	3	3	3	1	1	3	4	3	3	2	4	2	4	2	5	5	4	3	3	3	3	3	2	4	4	4
1	2	1	2	1	3	3	3	3	3	3	3	3	3	1	1	3	9	9	9	9	9	9	9	9	9	9	9	9	9	9	9	9	9	9	9	9
1	2	1	1	1	3	3	3	3	3	3	4	5	2	1	1	3	9	9	9	9	9	9	9	9	5	3	5	3	3	3	3	3	9	9	9	9
1	2	1	2	1	1	3	3	3	3	2	4	4	2	2	2	2	3	3	3	4	2	2	2	2	2	2	2	2	2	2	4	4	2	4	4	4
1	2	1	2	1	3	3	3	3	3	3	3	3	3	1	2	3	9	9	9	9	9	9	9	9	9	9	9	9	9	9	9	9	9	9	9	9
1	2	2	2	1	1	3	3	3	3	3	3	3	3	1	1	3	3	3	3	4	3	3	3	3	3	3	3	3	9	3	3	3	1	5	3	3
1	1	1	2	2	2	3	3	3	3	4	4	4	3	2	2	4	4	4	4	4	1	4	1	2	4	4	4	9	4	2	2	2	3	3	4	4
1	1	2	1	1	2	3	3	3	3	4	4	4	3	2	2	4	5	5	4	4	2	2	4	3	4	4	4	4	3	4	4	4	2	4	4	4
1	1	2	1	2	9	3	3	3	3	3	3	3	3	3	9	3	4	4	4	4	4	4	3	3	4	3	4	4	3	3	9	9	3	3	3	3
1	1	2	3	2	9	3	3	3	3	2	4	3	3	2	3	4	4	2	4	4	2	3	3	3	4	4	4	4	3	3	9	9	2	4	3	3
1	1	1	3	1	9	3	3	3	3	3	3	3	3	3	9	3	4	4	4	4	4	4	3	3	4	3	4	4	3	3	9	9	3	3	3	3
1	1	2	2	2	9	3	3	3	3	2	4	3	3	2	3	4	4	2	4	4	2	3	3	3	4	4	4	4	3	3	9	9	2	4	3	3
2	2	1	2	1	3	3	3	3	3	2	2	4	3	2	2	3	3	2	3	2	2	3	2	3	4	4	4	4	4	3	4	4	2	2	2	3
2	2	1	2	1	3	3	3	3	3	3	3	4	4	2	2	3	4	4	5	4	3	3	4	3	3	4	4	4	4	3	3	4	3	3	3	3
2	2	1	2	1	3	3	3	3	3	3	4	4	1	1	1	3	4	2	3	5	2	3	3	3	2	1	4	1	3	1	1	1	1	4	3	3
2	2	1	2	1	3	3	3	3	3	3	3	4	3	2	2	3	3	3	3	3	2	3	3	3	3	3	3	3	3	3	3	3	2	4	2	3
2	2	1	1	1	3	3	3	3	3	3	3	3	3	3	3	3	4	4	3	4	4	4	3	4	4	3	3	3	3	3	3	3	3	4	3	3
2	2	1	2	2	3	3	3	3	3	2	2	3	3	2	2	3	3	3	3	2	3	2	3	3	3	3	3	3	3	3	3	3	2	5	3	3
2	1	2	3	1	2	3	3	3	3	2	2	2	1	2	2	2	9	9	9	9	9	9	9	9	9	9	9	9	9	9	9	9	9	9	9	9
2	1	1	2	2	2	3	3	3	3	2	2	2	2	2	3	2	4	2	2	2	4	5	2	4	4	2	4	3	2	3	3	3	2	4	2	2
2	1	2	3	2	2	3	3	3	3	3	3	3	3	3	3	3	4	4	4	4	3	3	3	3	4	4	4	5	3	4	4	4	3	3	4	4
1	2	1	2	1	3	3	3	3	4	2	4	4	3	1	1	4	4	4	4	3	4	4	5	4	4	3	4	3	2	3	3	4	3	3	4	4
1	2	1	1	1	3	3	3	3	4	2	2	4	3	2	2	4	4	3	4	4	5	2	4	3	4	3	4	5	3	2	4	3	2	4	3	3
1	2	1	2	1	3	3	3	3	4	4	3	3	2	1	1	4	3	4	4	3	5	3	1	2	2	2	2	2	2	2	2	2	3	2	4	4
1	1	2	3	2	2	3	3	3	4	3	4	4	4	4	4	3	5	5	4	5	3	2	3	2	5	5	5	5	5	5	5	5	3	3	4	4
1	1	1	2	1	2	3	3	3	4	4	3	5	3	1	1	3	4	4	4	5	3	2	4	1	5	5	5	5	5	5	5	5	3	3	4	4
1	1	2	1	2	2	3	3	3	4	1	5	4	4	1	1	3	3	5	3	3	3	3	3	3	2	2	2	2	2	5	5	5	3	4	4	4
1	1	2	1	2	2	3	3	3	4	4	4	4	2	2	2	2	2	2	4	4	2	4	4	3	4	4	3	4	3	3	3	4	3	4	3	3
2	2	1	1	1	3	3	3	3	4	2	4	4	2	1	1	3	4	4	4	1	2	4	2	2	1	1	1	1	1	1	1	1	2	4	4	4
2	2	1	3	1	3	3	3	3	4	4	2	4	3	1	1	4	2	3	4	4	2	2	2	2	3	3	4	4	4	3	4	4	3	3	4	4
2	1	1	3	2	2	3	3	3	4	4	4	5	4	4	2	3	4	5	4	5	1	4	2	2	2	2	4	5	1	2	5	5	2	5	5	4
1	1	2	2	1	2	3	3	4	2	4	2	2	3	1	1	4	3	5	3	5	3	2	4	4	2	2	4	4	1	2	2	4	1	5	2	2
1	2	1	1	1	3	3	3	4	3	3	3	3	2	2	2	4	3	4	4	3	3	3	4	4	4	4	4	2	2	4	2	2	1	5	4	2
1	1	1	3	1	2	3	3	4	3	2	2	2	3	1	1	4	4	4	4	4	3	4	2	3	4	3	4	2	2	2	2	4	3	3	3	3
2	1	1	2	2	2	3	3	4	3	4	2	3	4	4	3	4	5	4	5	5	2	3	4	2	5	4	4	5	2	1	4	5	3	4	3	4
2	1	1	3	2	2	3	3	4	3	2	2	4	1	1	3	5	4	2	4	5	2	4	4	1	4	4	2	1	4	4	4	4	3	4	4	4
1	1	1	3	1	2	3	3	4	4	4	5	4	4	2	2	4	3	4	4	4	2	2	3	4	4	4	2	4	3	3	3	3	2	4	4	4
2	2	1	2	1	3	3	3	4	5	5	4	4	3	1	1	4	5	5	5	2	4	2	5	2	5	5	3	1	4	5	5	2	3	3	5	3
1	1	2	1	1	2	3	3	5	2	3	5	5	4	2	2	5	4	4	4	5	5	3	3	2	5	3	3	5	3	3	5	5	3	3	4	4
1	1	1	1	1	2	3	4	1	1	1	4	4	4	2	1	4	3	3	3	3	3	4	3	3	3	3	3	3	3	3	3	3	1	4	4	4
1	1	2	1	2	2	3	4	1	4	1	4	4	3	1	1	1	5	5	3	5	4	2	4	4	4	4	3	4	4	4	4	3	1	5	4	4
1	2	2	1	1	3	3	4	2	2	4	4	3	4	1	1	4	3	3	3	4	4	3	4	3	2	2	2	3	3	3	3	4	2	4	2	2
1	1	2	3	1	9	3	4	2	2	4	1	2	4	1	2	5	5	4	5	3	4	4	4	1	4	2	4	4	3	4	9	9	2	4	4	4
1	2	1	3	1	2	3	4	2	2	4	1	2	4	1	2	5	5	4	5	3	4	4	4	1	4	2	4	4	3	4	9	9	2	4	4	4
2	1	2	2	1	2	3	4	2	3	3	4	4	3	2	2	1	4	4	4	5	4	2	3	2	2	3	3	4	2	4	4	4	3	4	2	2
1	2	1	1	1	3	3	4	2	4	2	3	5	3	1	2	3	2	3	3	2	1	4	1	3	3	2	3	2	1	3	3	1	1	5	2	2
1	2	1	1	1	3	3	4	2	4	4	3	5	1	2	3	3	5	5	4	5	3	5	4	5	5	5	5	3	3	3	3	3	2	4	3	3
1	1	2	3	1	2	3	4	2	4	2	4	4	3	4	4	4	4	4	4	4	4	4	3	4	4	4	4	3	3	4	4	4	2	4	2	2
2	2	1	1	1	3	3	4	2	4	4	4	4	4	5	2	5	4	4	4	5	3	4	1	1	5	4	3	3	1	2	2	3	3	4	2	3
1	1	1	3	1	2	3	4	3	1	1	4	2	4	1	1	4	5	4	3	1	5	2	5	1	1	1	5	3	3	3	4	9	1	5	4	3
1	1	1	1	1	2	3	4	3	2	2	4	4	4	1	2	3	1	4	4	1	1	4	5	1	3	2	3	2	3	3	3	3	1	5	5	4
1	1	1	3	2	2	3	4	3	2	2	2	3	2	1	2	2	3	4	4	5	2	1	1	1	4	2	4	1	9	2	3	2	1	5	4	9
2	2	1	2	1	3	3	4	3	2	1	4	4	4	1	1	3	4	4	4	5	4	4	4	2	4	2	4	4	4	2	3	4	1	4	5	4
2	1	2	2	2	2	3	4	3	2	1	3	2	2	2	3	2	3	4	4	4	3	2	2	2	3	3	3	3	3	3	3	5	2	3	4	4
1	2	1	1	1	3	3	4	3	3	2	2	4	3	1	1	3	4	3	4	4	5	5	3	1	1	2	4	3	3	2	2	3	2	4	4	4
1	1	2	1	1	2	3	4	3	3	3	3	3	3	3	3	4	5	3	3	3	3	3	3	3	4	3	4	3	3	3	3	3	4	3	4	4
1	1	2	3	1	2	3	4	3	3	4	3	3	4	3	3	3	1	3	1	3	3	4	3	3	4	4	4	4	2	4	4	3	3	4	3	3
1	2	1	2	1	3	3	4	3	4	3	3	3	1	1	1	3	2	2	4	3	3	3	2	2	3	2	2	3	2	4	4	2	3	3	2	4
1	2	1	2	1	1	3	4	3	4	3	4	4	4	2	2	4	3	4	4	4	2	2	2	2	4	3	4	4	3	3	3	3	3	4	4	4
1	2	1	3	1	1	3	4	3	4	4	4	4	4	2	2	4	3	3	3	3	4	2	4	2	4	4	2	2	1	1	2	4	4	3	4	4
1	1	2	2	2	2	3	4	3	4	4	2	2	4	1	2	4	5	4	3	5	4	5	3	2	4	4	3	5	4	4	5	4	3	4	3	3
2	1	1	2	2	2	3	4	3	4	3	3	3	3	1	1	2	5	4	4	3	3	2	2	2	4	4	4	4	3	4	4	4	2	4	4	4
2	1	1	3	1	2	3	4	3	4	2	4	4	4	2	2	3	4	4	4	4	3	4	2	4	4	4	4	4	1	4	4	4	2	4	3	4
2	1	2	2	2	2	3	4	3	4	4	4	4	3	2	4	3	5	5	5	5	2	3	4	2	5	5	5	5	4	4	4	4	4	2	5	5
1	1	2	2	2	2	3	4	3	5	5	4	5	4	5	4	5	5	4	3	5	3	4	4	4	5	3	4	5	3	3	3	3	3	3	5	4
1	1	2	2	2	2	3	4	4	2	4	4	4	4	4	4	4	9	9	9	9	9	9	9	9	9	9	9	9	9	9	9	9	9	9	9	9
1	1	1	3	2	2	3	4	4	2	4	2	2	1	1	1	2	4	3	3	1	1	1	1	1	3	3	3	5	2	2	2	5	2	5	4	4
1	1	1	2	2	2	3	4	4	2	2	4	5	3	2	2	4	3	3	3	4	4	2	2	2	3	3	4	5	2	3	3	3	2	3	4	4
2	1	2	3	1	2	3	4	4	2	2	2	5	3	2	2	2	4	4	4	4	3	5	3	4	2	2	2	4	2	2	4	1	1	4	2	4
1	2	1	1	1	3	3	4	4	3	3	3	3	3	2	2	2	4	4	4	4	4	4	4	2	4	2	4	2	3	2	2	2	3	3	4	4
1	1	1	2	1	2	3	4	4	3	4	4	4	3	2	2	3	4	5	5	5	2	2	1	1	4	4	4	4	5	3	5	5	4	3	5	5
1	1	1	2	1	2	3	4	4	3	1	4	4	2	1	3	2	4	4	3	4	2	2	2	2	4	4	3	5	4	4	4	5	3	3	4	4
2	2	1	2	1	3	3	4	4	3	4	4	4	5	1	3	4	5	4	4	4	3	4	4	3	4	4	5	3	1	3	3	3	4	3	4	4
2	2	1	2	1	3	3	4	4	3	4	4	4	3	2	2	4	4	4	4	5	4	4	4	3	5	4	5	4	4	4	4	4	4	2	4	4
2	1	1	3	2	2	3	4	4	3	4	4	3	4	3	3	3	3	4	3	5	1	4	1	3	2	3	4	3	3	3	3	4	3	3	5	5
1	2	1	2	1	1	3	4	4	4	4	4	4	4	2	4	4	4	3	4	4	1	4	4	4	3	3	3	3	3	3	3	3	4	4	4	4
1	1	1	1	1	2	3	4	4	4	1	2	4	3	2	3	2	4	4	4	5	2	1	1	1	5	4	5	4	4	4	4	4	3	3	4	4
1	1	1	2	1	2	3	4	4	4	3	2	4	2	1	1	2	4	2	4	5	2	5	2	4	4	4	1	1	1	4	1	4	4	2	4	4
2	2	1	2	1	3	3	4	4	4	4	4	4	3	2	2	4	5	5	5	5	4	3	4	3	4	4	5	4	4	4	4	4	3	3	4	4
1	1	1	1	1	2	3	4	5	4	4	4	2	3	3	2	4	4	3	4	3	4	3	4	3	3	4	3	4	3	4	4	4	4	3	4	5
2	2	1	1	1	2	3	5	3	1	3	5	5	5	1	1	5	5	3	5	5	3	1	1	1	3	3	1	3	3	3	3	5	3	1	5	5
1	1	2	2	2	2	3	5	5	5	2	2	4	4	4	3	2	3	4	3	4	2	2	2	2	2	2	2	1	2	3	4	4	3	3	4	4
1	2	1	1	1	3	4	1	1	1	4	2	4	1	1	1	1	1	4	3	1	1	1	5	1	1	4	2	1	2	4	3	1	1	5	1	1
1	1	2	1	2	2	4	1	1	1	5	4	4	1	1	1	1	4	5	4	5	5	5	2	2	4	1	4	4	1	1	1	4	1	5	1	1
2	1	1	1	2	2	4	1	1	1	3	4	4	2	1	1	3	3	3	4	4	2	4	4	4	2	3	2	3	2	3	3	2	1	5	3	3
2	1	1	2	2	2	4	1	1	1	2	2	4	3	1	1	1	4	4	4	4	1	1	1	1	3	3	3	4	2	2	2	2	1	5	2	2
2	1	1	3	2	2	4	1	1	2	2	1	4	1	1	1	5	4	4	4	3	1	1	1	2	1	1	1	1	1	1	1	1	1	5	4	5
1	2	1	2	1	3	4	1	1	3	5	5	5	1	1	1	3	9	9	9	9	9	9	9	9	9	9	9	9	9	9	9	9	9	9	9	9
2	1	1	1	1	2	4	1	1	3	4	4	5	2	2	1	1	4	5	5	5	4	3	4	2	2	2	2	4	4	4	5	5	1	5	5	5
1	2	1	1	1	3	4	1	1	4	1	2	2	1	1	1	1	1	1	1	3	1	4	1	2	9	2	2	2	2	2	2	2	2	4	4	4
1	2	1	1	1	3	4	1	1	4	1	5	5	1	1	1	1	5	5	4	1	5	1	1	5	4	4	4	3	1	3	3	5	1	1	5	3
1	2	1	2	1	1	4	1	1	4	2	4	4	2	1	1	3	4	4	4	4	5	4	2	3	1	4	1	3	1	4	4	4	1	5	4	4
2	2	1	2	1	3	4	1	1	4	3	4	4	3	1	1	3	4	4	4	4	4	4	2	1	4	4	3	1	1	1	1	1	1	5	5	4
2	1	1	2	2	2	4	1	1	4	4	4	4	2	1	1	3	5	5	5	5	3	5	5	5	3	3	3	3	3	3	3	3	1	5	3	3
2	1	2	2	2	2	4	1	2	1	1	5	5	5	1	1	1	4	4	4	5	2	4	2	2	4	4	4	4	4	4	4	4	1	5	5	4
1	2	1	2	1	3	4	1	2	2	2	2	4	5	1	1	4	4	2	4	4	5	1	1	1	3	3	3	2	1	2	2	4	2	2	5	4
1	1	1	2	2	2	4	1	2	2	1	4	4	1	1	1	1	1	1	1	5	5	5	5	5	5	1	2	4	1	4	4	4	1	5	4	1
1	2	1	1	1	2	4	1	2	2	1	4	4	3	1	1	5	4	3	4	4	5	4	2	2	4	3	4	4	3	3	2	3	1	5	1	4
1	1	2	3	1	9	4	1	2	2	2	4	2	2	2	3	1	4	1	3	5	2	2	2	2	1	1	1	1	1	1	9	9	1	5	3	2
2	1	1	3	2	2	4	1	2	2	2	4	2	2	2	3	1	4	1	3	5	2	2	2	2	1	1	1	1	1	1	9	9	1	5	3	2
1	1	2	1	2	2	4	1	2	4	1	5	5	3	1	1	4	2	5	3	4	4	5	2	2	4	3	4	4	2	3	3	4	1	5	4	4
1	1	1	1	2	2	4	1	2	4	5	4	4	4	1	1	3	9	9	9	9	9	9	9	9	9	9	9	9	9	9	9	9	9	9	9	9
2	2	1	1	1	3	4	1	2	4	3	4	4	2	1	1	3	4	2	4	2	4	4	2	2	5	1	4	2	1	3	4	2	2	4	4	3
2	1	2	1	2	2	4	1	2	4	2	2	4	2	1	1	4	4	4	4	4	2	3	4	3	4	2	4	4	2	4	4	4	2	4	4	2
2	1	2	2	2	2	4	1	2	4	4	5	5	3	2	2	2	5	5	4	5	5	5	5	4	5	2	4	5	1	2	4	2	2	3	4	4
1	2	1	3	1	2	4	1	3	1	3	3	4	2	1	1	3	3	3	3	5	5	3	1	1	3	3	3	4	1	1	3	4	2	4	5	5
1	2	1	2	1	3	4	1	3	4	2	4	4	2	1	1	4	5	3	5	4	5	3	2	1	5	2	4	4	1	2	4	4	4	1	5	5
2	1	1	2	2	2	4	1	4	1	1	1	5	2	1	2	2	4	1	4	1	2	2	2	2	1	1	2	2	1	1	1	1	1	5	3	2
1	2	1	2	1	3	4	1	4	2	1	4	5	1	1	1	4	4	4	4	5	5	2	4	2	2	2	5	5	2	1	1	4	1	5	5	5
1	1	2	2	1	2	4	1	4	3	4	4	3	4	2	1	5	4	3	5	3	1	1	2	1	5	4	4	4	2	1	3	3	3	4	5	5
1	2	1	2	1	3	4	1	5	3	3	5	4	1	1	1	4	4	4	4	3	5	4	5	3	4	4	4	4	4	4	4	1	1	3	1	2
1	2	1	2	1	3	4	2	1	1	1	2	5	2	1	1	1	1	1	1	1	1	5	1	1	3	2	2	1	1	1	1	1	1	4	1	1
1	1	1	3	1	9	4	2	1	1	1	2	2	1	1	1	1	3	3	3	3	1	5	2	1	1	1	1	2	1	1	9	9	1	5	2	2
1	2	1	1	1	2	4	2	1	1	1	2	2	1	1	1	1	3	3	3	3	1	5	2	1	1	1	1	2	1	1	9	9	1	5	2	2
1	1	1	1	1	2	4	2	1	2	4	4	4	2	1	1	3	9	9	9	9	9	9	9	9	9	9	9	9	9	9	9	9	9	9	9	9
2	2	1	2	1	3	4	2	1	2	2	3	4	2	1	2	3	5	5	4	3	5	5	3	3	4	4	4	3	2	3	4	5	3	4	4	2
2	1	2	3	2	2	4	2	1	2	1	4	2	2	2	2	1	4	4	5	4	4	5	2	2	5	2	5	5	5	2	2	4	1	5	1	1
1	2	1	2	1	3	4	2	1	3	3	4	4	2	1	1	1	4	4	5	1	4	5	4	3	4	4	4	4	2	2	4	3	2	4	2	2
1	1	2	2	2	2	4	2	1	3	4	4	5	1	1	1	5	5	4	4	5	4	3	1	3	5	4	4	5	4	4	4	4	2	4	3	3
2	1	1	3	2	2	4	2	1	3	3	4	4	3	2	3	1	4	2	5	5	2	4	3	3	3	2	3	3	1	1	3	3	1	5	5	5
1	2	1	2	1	3	4	2	1	4	5	4	5	2	2	2	3	5	4	5	5	2	2	5	2	5	5	5	2	4	4	4	4	4	2	5	5
1	1	2	1	1	2	4	2	2	1	2	2	4	2	1	3	2	4	4	4	2	3	4	3	2	5	3	2	5	2	1	1	4	1	5	2	2
2	1	1	3	2	2	4	2	2	1	2	2	4	4	1	1	2	4	4	4	1	2	4	5	5	2	4	4	1	1	4	4	5	1	5	2	2
1	2	1	2	1	1	4	2	2	2	2	4	4	2	2	2	2	4	4	4	4	2	2	4	4	2	4	2	2	2	4	2	2	2	4	4	4
1	2	1	2	1	3	4	2	2	2	4	2	2	2	1	1	2	2	2	4	3	3	2	2	2	2	2	2	2	2	2	2	4	2	4	4	2
1	2	1	2	1	3	4	2	2	2	1	1	4	2	1	1	2	3	2	2	1	4	4	4	5	2	2	2	3	1	1	2	3	1	5	4	2
1	2	1	1	1	3	4	2	2	2	4	2	2	4	2	2	4	4	4	4	4	4	2	4	2	4	4	2	2	3	3	3	3	1	4	2	3
1	2	2	2	1	3	4	2	2	2	3	2	2	3	1	1	1	1	3	2	1	4	4	3	3	2	2	2	2	2	2	2	2	1	5	2	2
1	2	1	2	1	3	4	2	2	2	2	4	4	2	2	2	5	5	4	4	5	5	3	5	2	2	2	2	2	2	2	2	2	2	5	1	1
1	2	1	2	1	3	4	2	2	2	1	5	4	1	1	1	2	2	2	2	4	2	5	4	2	1	1	1	2	1	2	2	2	1	4	4	2
1	2	1	2	1	1	4	2	2	2	2	2	2	2	1	1	4	3	3	3	3	3	4	3	3	3	3	3	3	3	3	3	3	3	4	4	4
1	2	1	1	1	1	4	2	2	2	1	4	4	2	1	1	2	3	1	3	2	3	3	1	1	3	3	3	3	3	3	3	3	2	5	5	4
1	2	1	1	1	1	4	2	2	2	4	2	4	1	1	1	4	4	4	4	2	5	1	4	1	5	2	4	1	2	2	2	3	2	4	2	4
1	1	2	1	2	2	4	2	2	2	1	4	2	3	1	1	2	4	5	5	4	4	2	4	3	2	2	2	2	2	2	2	2	1	5	3	2
1	1	1	1	1	2	4	2	2	2	2	2	4	4	1	1	1	5	4	4	4	4	4	4	4	1	1	1	4	1	1	5	5	1	5	1	1
1	1	1	2	1	2	4	2	2	2	2	4	4	2	1	2	2	2	2	2	2	3	2	2	2	4	4	4	2	4	4	4	3	1	5	4	4
1	1	2	2	1	2	4	2	2	2	4	2	5	2	1	1	2	4	4	4	5	2	4	2	4	4	5	2	2	2	5	5	2	2	5	5	5
1	1	2	2	2	2	4	2	2	2	2	4	4	2	2	2	2	4	2	3	1	2	4	2	2	4	4	2	4	2	4	4	4	2	5	2	2
1	1	1	1	2	2	4	2	2	2	4	4	4	4	1	1	4	4	4	3	3	4	1	2	2	4	4	4	4	1	2	1	1	3	4	4	4
1	1	1	2	2	2	4	2	2	2	2	4	4	2	2	2	2	2	5	4	5	4	5	1	2	5	5	2	5	2	4	4	4	1	5	2	2
1	1	2	3	2	9	4	2	2	2	4	2	2	3	4	4	4	4	4	4	4	2	4	2	4	4	2	2	2	2	2	9	9	2	4	3	3
1	2	1	3	1	2	4	2	2	2	4	2	2	3	4	4	4	4	4	4	4	2	4	2	4	4	2	2	2	2	2	9	9	2	4	3	3
2	1	1	3	2	2	4	2	2	2	1	1	5	4	1	1	4	4	4	4	4	4	4	4	4	4	4	5	2	4	4	4	4	3	4	2	4
2	1	1	3	1	2	4	2	2	2	4	4	4	2	2	2	4	4	4	4	5	2	4	2	4	4	2	4	5	2	2	2	4	2	5	4	4
1	1	1	3	2	2	4	2	2	3	3	4	3	2	1	2	3	4	4	4	3	4	4	4	3	4	4	3	3	2	4	4	3	2	4	3	3
1	1	2	3	1	2	4	2	2	3	3	4	3	4	2	2	4	4	5	4	5	1	1	1	2	4	4	4	4	1	5	5	5	2	5	4	3
2	1	2	2	2	2	4	2	2	3	4	4	3	2	2	2	2	2	2	2	4	4	4	4	4	3	3	4	4	2	4	4	3	1	5	2	2
2	1	1	2	1	2	4	2	2	3	2	2	4	3	2	2	3	2	4	4	2	5	2	2	2	2	2	2	4	5	2	2	4	1	5	2	2
2	1	2	3	1	2	4	2	2	3	1	2	2	2	3	3	2	3	4	3	3	3	3	4	5	3	3	3	2	1	3	3	3	1	5	1	1
1	2	1	2	1	3	4	2	2	4	1	4	4	1	1	1	1	1	4	1	1	5	1	5	1	4	1	1	4	1	1	1	1	1	5	4	1
1	2	1	2	1	3	4	2	2	4	2	3	5	4	1	2	4	4	4	4	4	2	3	2	3	3	3	4	2	4	2	2	4	3	5	2	4
1	2	1	2	1	3	4	2	2	4	4	4	4	4	2	2	4	2	3	4	3	4	4	4	4	4	4	4	4	3	4	4	4	2	4	4	4
1	2	1	2	1	3	4	2	2	4	2	4	4	2	1	1	1	4	4	4	2	2	4	2	2	2	2	4	4	2	2	2	2	2	4	4	2
1	2	1	1	1	3	4	2	2	4	2	4	4	2	1	1	4	5	2	3	3	4	4	2	2	2	4	2	3	4	4	4	4	1	5	4	4
1	2	1	2	1	3	4	2	2	4	2	4	4	3	2	2	3	4	4	4	5	3	4	4	3	3	3	3	3	3	3	3	3	2	5	3	3
1	2	1	2	1	3	4	2	2	4	4	4	4	9	2	2	3	4	4	5	5	4	2	3	4	4	2	4	4	2	2	4	2	4	4	4	4
1	2	1	1	1	3	4	2	2	4	1	4	4	2	1	1	4	3	4	4	2	2	3	2	2	4	2	4	4	1	2	4	4	2	3	4	2
1	2	1	2	1	3	4	2	2	4	2	4	4	2	1	1	5	4	2	5	4	4	5	4	3	5	5	5	3	4	4	4	4	3	4	4	4
1	2	1	2	1	3	4	2	2	4	2	2	3	2	1	1	2	4	2	3	3	4	3	4	4	4	4	4	3	2	2	3	1	3	4	3	2
1	2	1	2	1	3	4	2	2	4	4	4	4	2	2	1	4	4	4	4	4	4	4	2	2	4	4	4	4	2	2	2	4	2	4	4	4
1	2	1	2	1	3	4	2	2	4	4	4	4	4	1	1	3	4	3	5	5	5	4	5	3	3	2	4	4	3	3	4	5	2	4	3	2
1	2	1	2	1	1	4	2	2	4	2	2	4	2	1	2	2	4	4	4	4	4	5	4	3	3	2	2	4	2	2	4	5	3	4	4	4
1	2	1	1	1	1	4	2	2	4	4	4	4	4	1	1	5	5	5	5	1	1	1	5	1	5	5	5	5	3	5	5	5	3	4	5	4
1	2	1	2	1	1	4	2	2	4	4	4	5	2	1	1	3	5	5	5	5	4	5	4	1	5	2	2	4	1	2	4	5	2	5	2	2
1	1	1	1	2	2	4	2	2	4	3	4	3	3	2	2	4	5	5	5	5	1	4	1	4	4	3	3	5	3	4	4	5	1	5	1	1
1	1	2	1	1	2	4	2	2	4	3	4	4	3	1	1	2	4	3	4	3	1	1	1	1	4	4	4	5	3	3	3	3	3	3	3	3
1	1	1	2	1	2	4	2	2	4	2	4	4	4	2	4	2	1	4	4	5	3	3	1	3	3	3	3	3	1	3	3	3	2	4	4	4
1	1	2	2	2	2	4	2	2	4	2	4	4	4	2	2	2	9	9	9	9	9	9	9	9	9	9	9	9	9	9	9	9	9	9	9	9
1	1	1	1	1	2	4	2	2	4	4	4	4	2	2	2	4	5	4	4	4	4	2	4	2	4	4	2	9	1	1	1	4	3	3	4	4
1	2	1	1	1	2	4	2	2	4	2	2	4	1	1	1	4	4	4	5	4	3	4	2	5	3	3	9	4	1	2	4	4	1	4	4	4
1	2	1	1	1	2	4	2	2	4	2	5	5	2	1	2	5	5	4	4	4	4	1	1	1	5	5	5	3	5	3	3	3	2	4	5	5
1	2	1	1	1	2	4	2	2	4	2	4	4	3	2	3	2	4	4	5	4	4	2	4	2	4	4	2	4	2	4	4	4	2	4	4	4
1	1	2	1	1	2	4	2	2	4	4	4	4	2	1	2	2	4	4	4	4	4	2	2	2	4	4	4	2	2	2	2	4	1	5	1	1
1	2	1	3	1	2	4	2	2	4	4	4	5	2	2	2	4	4	4	4	4	4	4	4	2	4	4	4	5	1	4	4	5	2	4	4	4
2	1	1	3	1	2	4	2	2	4	2	4	5	3	2	1	3	1	3	3	5	5	5	1	4	5	4	4	1	3	2	2	3	3	4	4	4
2	1	2	1	1	2	4	2	2	4	2	5	5	4	4	3	2	4	4	4	4	4	4	4	3	4	4	4	3	1	4	4	4	2	5	3	3
2	1	2	1	2	2	4	2	2	4	2	4	4	3	2	2	2	4	2	3	3	4	4	2	2	5	4	4	5	2	4	4	5	2	5	3	4
2	2	1	1	1	2	4	2	2	4	2	4	4	3	1	1	5	5	5	5	4	1	1	5	2	4	1	1	1	1	1	1	2	3	4	5	5
1	2	2	1	1	1	4	2	2	5	5	5	5	2	3	3	4	3	3	5	4	2	2	3	4	4	4	4	4	4	3	3	4	4	2	4	5
1	2	1	3	1	1	4	2	2	5	4	5	5	2	1	1	5	4	3	2	3	2	2	2	2	4	2	3	4	2	2	2	2	4	2	5	3
1	1	2	2	1	2	4	2	2	5	2	4	4	3	2	2	4	4	4	3	4	2	2	2	2	4	4	3	3	3	3	3	4	4	2	5	5
1	1	2	2	1	2	4	2	2	5	4	5	5	4	1	2	2	5	5	4	3	2	2	3	4	4	2	4	4	2	2	2	3	3	4	4	4
1	1	1	2	1	2	4	2	2	5	3	4	4	1	1	1	3	4	5	4	4	2	4	2	2	4	2	4	5	2	2	9	9	3	3	4	3
2	2	1	3	2	2	4	2	2	5	3	4	4	1	1	1	3	4	5	4	4	2	4	2	2	4	2	4	5	2	2	9	9	3	3	4	3
1	2	1	1	1	3	4	2	3	1	2	2	4	3	1	1	3	4	3	4	5	2	4	2	4	2	2	2	3	1	2	2	1	1	5	2	2
1	2	1	2	1	3	4	2	3	2	1	4	4	4	1	1	2	3	4	5	5	2	2	2	2	4	1	4	4	1	1	1	4	1	5	5	4
1	1	1	3	2	2	4	2	3	2	1	4	4	4	1	1	3	5	4	5	5	5	5	2	4	4	5	5	5	1	4	4	5	2	4	5	5
1	1	2	2	1	2	4	2	3	2	4	4	4	3	2	2	4	4	5	4	4	1	5	4	2	4	4	4	4	3	4	4	4	3	3	4	4
2	1	1	3	1	2	4	2	3	2	2	2	4	3	2	1	3	4	2	4	1	2	2	2	3	2	2	1	3	1	4	4	4	2	4	4	3
1	1	1	1	2	2	4	2	3	3	4	3	3	4	1	4	2	2	3	4	4	4	4	2	4	4	4	3	4	2	4	4	4	1	5	2	2
1	1	2	3	1	2	4	2	3	3	2	4	2	2	2	1	1	4	4	2	4	5	4	4	4	4	4	4	4	3	3	3	9	1	5	1	1
1	2	1	2	1	1	4	2	3	4	4	4	4	3	1	1	4	4	4	5	3	4	5	5	3	5	2	5	5	1	1	5	4	4	2	5	3
1	2	1	2	1	3	4	2	3	4	4	4	4	2	1	1	3	4	3	4	2	1	1	1	1	4	2	4	2	2	2	2	4	3	3	4	4
1	2	1	2	1	3	4	2	3	4	4	2	5	2	1	1	4	4	3	3	3	4	2	2	1	4	4	4	3	3	3	3	3	3	3	5	4
1	2	1	2	1	3	4	2	3	4	2	5	5	3	1	2	5	4	2	4	3	1	4	4	2	4	3	2	3	2	3	4	3	2	4	4	4
1	2	1	2	1	3	4	2	3	4	4	2	5	3	2	1	4	2	4	5	4	4	5	5	2	5	2	5	5	4	2	2	1	4	2	3	3
1	2	1	1	1	3	4	2	3	4	2	3	4	3	1	2	4	4	4	4	4	2	2	2	2	4	4	4	4	4	4	4	4	1	5	3	3
1	2	1	2	1	3	4	2	3	4	4	2	4	2	1	1	1	1	3	5	5	4	2	2	4	4	1	4	1	1	1	1	4	2	4	4	4
1	2	1	2	1	1	4	2	3	4	4	4	4	2	1	1	4	5	4	5	4	2	2	2	2	4	2	3	4	1	2	2	4	4	3	5	5
1	1	1	1	2	2	4	2	3	4	4	4	4	3	2	2	4	4	5	4	5	3	2	2	2	4	4	4	5	4	3	3	5	4	3	1	2
1	1	2	2	1	9	4	2	3	4	2	4	4	3	2	2	4	4	4	4	4	2	4	4	2	4	2	4	4	2	2	9	9	1	5	4	4
1	1	1	2	2	2	4	2	3	4	4	4	4	2	2	2	5	2	5	5	2	1	1	1	1	4	2	5	5	2	2	9	9	2	5	4	4
2	2	1	2	1	3	4	2	3	4	4	2	5	2	1	1	1	4	4	4	4	2	2	4	2	2	2	4	4	2	1	1	4	4	2	1	1
2	2	1	1	1	3	4	2	3	4	4	4	4	3	2	3	4	4	4	5	3	4	3	4	4	4	4	4	4	4	4	4	4	2	3	4	4
2	1	1	1	1	2	4	2	3	4	5	4	5	2	1	2	5	4	3	4	4	4	3	1	2	3	4	3	3	3	4	3	4	1	4	4	4
2	1	1	2	1	2	4	2	3	4	3	4	5	3	1	1	4	5	4	5	4	2	2	5	3	4	5	3	5	4	4	5	3	3	3	5	5
2	1	1	2	2	2	4	2	3	4	4	4	5	4	1	1	3	5	4	4	3	2	2	5	2	5	4	1	5	3	4	4	5	2	4	4	4
2	2	1	3	1	2	4	2	3	4	2	4	4	3	2	2	4	4	4	4	4	2	4	4	2	4	2	4	4	2	2	9	9	1	5	4	4
2	2	1	3	1	2	4	2	3	4	4	4	4	2	2	2	5	2	5	5	2	1	1	1	1	4	2	5	5	2	2	9	9	2	5	4	4
1	1	1	2	2	2	4	2	4	2	2	2	4	2	1	1	4	4	4	4	5	4	4	5	2	1	1	4	3	1	2	2	4	3	4	4	4
2	2	1	2	1	3	4	2	4	2	3	2	5	3	2	2	4	4	4	5	4	2	3	4	2	4	4	4	4	4	4	4	4	4	2	4	4
1	2	1	1	1	3	4	2	4	3	2	4	4	4	1	1	4	9	9	9	9	9	9	9	9	9	9	9	9	9	9	9	9	9	9	9	9
1	1	1	1	1	2	4	2	4	4	5	4	4	4	2	2	5	4	4	4	4	2	4	2	4	3	3	3	3	3	3	3	3	4	3	4	4
1	1	2	2	1	2	4	2	4	4	2	5	4	4	2	2	2	4	4	4	4	2	4	2	2	4	4	4	4	2	4	4	2	3	3	4	4
1	2	1	1	1	2	4	2	4	4	4	4	3	3	2	2	5	4	3	4	5	5	2	4	2	4	3	4	2	2	1	1	2	4	3	4	5
1	1	1	9	1	2	4	2	4	4	4	5	4	1	1	1	4	4	4	2	5	4	2	1	2	4	2	5	2	1	1	4	4	2	4	4	2
1	2	1	1	1	3	4	2	4	5	4	5	5	4	1	1	3	4	4	4	1	2	2	3	4	4	4	4	4	1	1	1	4	4	2	5	5
1	2	1	1	1	3	4	2	4	5	4	5	5	4	4	3	5	4	4	5	5	4	2	2	2	4	4	3	3	4	4	4	4	2	4	5	5
1	1	1	1	2	2	4	2	4	5	5	5	5	5	1	1	5	5	5	5	5	4	2	4	2	5	5	5	5	5	5	5	5	2	5	2	2
1	2	1	1	1	2	4	2	4	5	4	4	4	4	2	2	3	5	4	3	4	3	3	4	4	2	2	2	5	5	2	5	5	4	4	4	4
2	1	2	3	1	2	4	2	4	5	4	5	5	4	3	3	5	4	4	5	4	1	1	4	1	4	4	1	5	5	5	5	5	4	1	5	5
1	1	1	3	1	2	4	3	1	2	4	4	4	2	1	2	4	3	2	4	5	1	1	2	2	4	4	4	3	2	3	3	4	4	2	4	4
2	1	1	3	1	2	4	3	1	4	4	2	2	5	1	2	5	2	5	4	5	4	3	4	4	2	2	2	5	3	4	4	3	1	5	3	3
1	2	1	3	1	2	4	3	2	1	1	2	4	2	1	1	3	4	4	4	5	4	4	4	3	1	2	1	3	1	1	4	3	1	5	2	2
1	2	1	2	1	3	4	3	2	2	2	2	2	1	2	2	3	1	2	2	4	3	4	5	4	1	1	1	3	1	1	1	1	2	4	2	2
1	2	1	2	1	1	4	3	2	2	2	3	3	3	2	2	4	4	4	4	4	3	5	3	3	4	4	4	2	2	2	2	2	3	4	4	4
1	2	1	2	1	1	4	3	2	2	3	2	4	4	2	2	4	3	4	3	3	4	2	2	2	2	2	2	2	2	2	2	2	2	4	4	2
1	1	1	2	1	2	4	3	2	2	2	4	4	2	2	2	4	4	4	2	4	2	4	2	2	4	4	2	5	2	2	9	9	1	5	4	2
2	2	1	3	1	2	4	3	2	2	2	2	2	3	2	2	2	4	1	2	2	3	4	5	5	3	3	3	3	3	3	9	9	1	4	4	4
2	2	1	3	1	2	4	3	2	2	2	4	4	2	2	2	4	4	4	2	4	2	4	2	2	4	4	2	5	2	2	9	9	1	5	4	2
9	2	9	9	9	9	4	3	2	3	4	4	4	2	2	2	4	4	1	4	1	2	2	4	2	5	4	4	5	4	5	9	9	2	4	2	2
1	1	1	1	1	2	4	3	2	3	4	4	5	3	1	2	4	4	4	4	5	2	1	5	2	3	3	3	4	4	3	3	4	4	3	4	4
1	1	2	2	1	2	4	3	2	3	5	5	5	4	2	4	2	5	5	4	5	2	2	4	2	4	4	4	1	1	3	3	4	3	3	4	4
1	1	1	3	2	2	4	3	2	3	2	3	3	4	2	2	2	4	4	3	4	4	3	4	4	3	3	3	3	1	3	3	3	2	4	2	4
1	1	2	3	2	2	4	3	2	3	2	4	2	2	1	2	2	3	4	3	5	2	4	2	3	4	4	4	3	1	3	3	3	3	3	4	4
1	2	1	3	1	2	4	3	2	3	2	3	4	4	1	1	3	4	4	4	5	5	3	3	3	4	3	4	5	2	2	5	4	5	2	4	4
1	1	1	1	2	9	4	3	2	3	4	4	4	2	2	2	4	4	1	4	1	2	2	4	2	5	4	4	5	4	5	9	9	2	4	2	2
2	2	1	3	1	3	4	3	2	3	2	4	4	2	1	1	2	3	3	3	3	4	5	3	3	4	3	4	4	3	3	4	4	2	4	3	3
1	2	1	3	1	3	4	3	2	4	5	5	5	4	2	2	3	5	5	5	5	4	2	4	3	5	5	5	4	2	1	5	3	2	5	5	5
1	2	1	2	1	3	4	3	2	4	4	3	4	4	2	2	4	4	4	4	5	2	2	3	2	4	3	4	4	2	4	4	4	3	4	4	4
1	2	1	2	1	3	4	3	2	4	4	4	5	4	3	3	3	5	5	5	5	3	4	3	2	4	4	4	4	4	4	4	4	2	4	5	4
1	2	1	1	1	3	4	3	2	4	3	4	3	4	2	2	4	5	4	4	4	4	4	4	3	5	4	4	5	4	4	4	4	1	4	3	1
1	2	1	1	1	3	4	3	2	4	4	4	5	3	2	1	4	4	4	4	4	4	2	4	3	4	4	4	2	3	3	3	4	3	3	5	4
1	2	1	2	1	3	4	3	2	4	4	4	4	1	1	1	1	4	2	3	1	4	3	3	3	1	1	1	1	1	1	1	1	2	5	4	1
1	2	1	2	1	1	4	3	2	4	1	3	4	3	1	1	2	4	4	2	3	3	4	4	3	3	3	3	3	3	3	3	3	1	5	5	5
1	2	1	2	1	1	4	3	2	4	4	4	2	2	1	2	4	5	4	5	5	5	5	4	2	4	2	2	4	1	1	1	1	5	2	5	5
1	2	1	2	1	1	4	3	2	4	3	3	4	3	2	4	4	3	4	4	4	1	3	3	3	4	3	4	4	2	3	3	3	2	3	4	5
1	2	1	2	1	1	4	3	2	4	4	4	4	3	1	1	5	4	4	5	4	4	4	4	3	2	3	3	2	2	3	3	2	4	2	5	4
1	2	1	2	1	1	4	3	2	4	4	4	4	4	2	2	4	3	3	4	4	3	2	2	2	3	3	3	4	4	3	4	4	4	2	4	4
1	2	1	2	1	2	4	3	2	4	2	4	5	1	1	3	4	3	5	5	4	2	2	1	2	5	2	4	5	2	3	3	1	3	3	5	5
1	1	1	2	1	2	4	3	2	4	5	4	4	4	2	2	3	3	2	4	4	4	4	3	3	9	2	4	4	2	4	4	4	3	3	2	2
1	1	2	9	1	1	4	3	2	4	2	4	4	5	4	5	3	3	4	5	5	3	4	3	3	5	3	5	3	3	4	5	5	3	4	5	5
1	1	1	1	2	9	4	3	2	4	2	4	4	2	3	2	5	4	3	4	5	3	3	3	1	4	4	4	5	3	3	9	9	3	4	1	1
1	2	1	3	1	2	4	3	2	4	2	4	4	2	3	2	5	4	3	4	5	3	3	3	1	4	4	4	5	3	3	9	9	3	4	1	1
2	2	1	1	1	3	4	3	2	5	3	4	4	3	2	3	3	4	3	3	3	2	2	4	2	4	4	4	3	1	4	4	3	3	3	4	4
1	2	1	2	1	1	4	3	3	2	5	4	3	4	4	4	4	4	4	4	4	2	2	2	2	4	4	3	1	3	1	1	1	5	2	5	5
1	1	1	2	1	2	4	3	3	2	2	4	4	4	2	2	4	4	3	4	3	2	2	2	2	4	4	3	3	1	4	4	3	3	4	4	4
1	1	1	1	1	2	4	3	3	2	2	4	4	3	1	1	4	2	4	4	5	5	3	1	2	3	5	3	4	3	4	4	3	2	4	4	4
1	1	1	2	1	2	4	3	3	2	5	5	4	2	2	4	5	2	1	4	4	4	2	2	2	4	3	4	4	3	1	1	2	3	3	4	5
2	2	1	3	1	3	4	3	3	2	4	4	4	3	2	1	3	3	4	4	3	4	3	2	3	3	3	3	3	3	3	3	3	3	9	9	9
2	1	1	3	2	2	4	3	3	2	4	4	4	3	1	1	4	4	5	5	3	5	2	1	2	4	4	4	4	3	4	4	4	2	4	4	4
2	1	1	3	2	2	4	3	3	2	3	5	4	4	2	2	5	5	4	4	3	4	3	4	3	3	4	3	4	4	4	5	4	4	3	5	4
2	1	1	2	2	2	4	3	3	2	4	4	4	3	2	1	4	4	3	4	3	2	2	3	2	4	4	4	4	1	4	4	4	2	5	3	3
1	2	1	2	1	3	4	3	3	3	2	4	5	2	1	1	3	4	3	3	3	5	4	1	3	2	2	2	2	2	2	2	4	2	5	4	3
1	2	1	2	1	3	4	3	3	3	5	5	4	1	1	1	3	4	3	4	3	4	2	1	2	4	3	4	2	1	1	2	5	3	4	5	4
1	2	1	3	1	1	4	3	3	3	4	1	2	1	2	1	4	3	2	2	1	2	1	3	2	3	3	2	3	1	3	5	3	2	4	4	4
1	1	2	1	1	2	4	3	3	3	2	4	3	5	2	2	4	5	3	4	3	1	1	3	2	3	4	4	3	2	3	3	3	2	3	4	4
1	2	1	9	2	2	4	3	3	3	4	4	4	3	3	3	4	3	4	3	3	3	3	3	3	3	3	3	3	3	3	3	3	3	3	3	3
1	2	1	1	1	2	4	3	3	3	1	5	5	3	1	1	3	4	4	5	5	4	2	3	2	2	2	2	4	2	4	5	5	4	2	5	5
1	1	2	1	1	2	4	3	3	3	2	4	2	3	2	1	2	4	3	4	4	5	4	4	4	3	4	4	4	4	4	5	5	3	4	2	2
1	1	1	2	2	2	4	3	3	3	2	3	4	3	2	2	4	4	5	4	3	3	3	3	3	4	2	4	4	2	4	4	2	3	3	4	4
1	1	2	2	1	2	4	3	3	3	4	2	3	2	2	2	4	5	4	3	1	3	2	3	4	3	3	3	3	1	4	4	4	3	3	4	4
2	1	1	3	2	2	4	3	3	3	2	4	5	3	2	2	3	3	3	4	3	5	2	2	2	3	3	3	3	3	3	3	4	3	3	5	5
2	1	1	2	1	2	4	3	3	3	5	4	5	2	3	2	4	3	4	3	4	2	3	2	3	3	3	4	5	4	3	3	5	3	3	4	4
2	2	1	3	1	2	4	3	3	3	2	2	4	3	2	2	4	4	4	2	5	4	2	2	4	2	4	3	4	2	4	5	4	2	4	4	4
1	2	1	3	1	2	4	3	3	4	4	4	4	3	4	3	4	3	3	4	5	4	4	3	2	4	4	4	3	3	3	3	3	4	2	4	4
1	2	1	2	1	2	4	3	3	4	3	4	4	3	2	2	3	9	9	9	9	9	9	9	9	9	9	9	9	9	9	9	9	9	9	9	9
1	2	1	1	1	3	4	3	3	4	2	4	5	3	2	1	3	3	3	4	4	4	4	2	2	4	1	4	1	1	1	1	3	3	3	4	5
1	2	1	2	1	3	4	3	3	4	4	4	4	3	2	1	3	4	4	4	1	3	2	4	2	4	4	3	2	1	1	2	4	2	3	5	3
1	2	1	2	1	3	4	3	3	4	3	4	4	3	3	2	3	5	4	5	4	2	2	2	3	4	4	3	2	2	4	4	4	4	2	5	4
1	2	1	1	1	3	4	3	3	4	4	2	4	3	2	2	4	4	3	5	4	3	2	4	1	4	4	3	2	3	4	4	5	2	2	5	5
1	2	1	1	1	3	4	3	3	4	4	4	4	3	2	1	2	4	4	4	4	2	4	2	2	4	2	4	4	2	2	4	2	2	4	4	4
1	2	1	2	1	3	4	3	3	4	3	4	5	2	3	2	4	4	2	4	3	2	3	3	2	4	3	4	4	3	3	3	4	3	3	4	5
1	2	1	2	1	3	4	3	3	4	3	4	3	3	2	2	4	4	4	5	4	4	3	4	2	5	4	4	4	4	4	4	5	4	3	5	5
1	2	1	2	1	3	4	3	3	4	4	3	5	3	1	1	3	4	4	5	4	3	2	4	3	4	3	2	5	3	4	5	3	3	3	5	5
1	2	1	2	1	1	4	3	3	4	4	4	5	3	2	1	3	4	4	5	4	4	2	4	2	4	4	4	3	2	4	4	5	4	3	5	2
1	2	1	1	1	3	4	3	3	4	2	4	4	2	1	1	2	4	3	4	3	4	5	4	3	4	3	4	3	1	3	3	3	3	3	4	5
1	1	1	1	1	2	4	3	3	4	4	4	4	4	1	1	4	3	3	4	4	4	3	4	3	3	3	3	4	2	3	3	3	4	3	4	4
1	1	1	1	2	2	4	3	3	4	4	4	4	1	1	1	2	4	5	5	5	4	3	2	2	2	2	1	5	3	1	3	5	4	3	3	3
1	1	1	3	1	2	4	3	3	4	4	4	4	3	2	3	4	4	4	4	4	2	4	2	3	4	4	4	5	3	4	4	3	3	3	4	4
1	1	1	3	2	2	4	3	3	4	2	2	4	3	2	2	3	4	4	5	5	3	3	4	3	1	4	4	4	3	4	4	5	3	2	4	4
1	1	2	2	1	2	4	3	3	4	3	4	4	4	5	4	5	5	5	5	5	3	5	3	3	4	4	4	4	3	4	5	3	3	4	3	3
1	1	2	1	1	2	4	3	3	4	4	5	4	4	4	2	4	4	4	4	4	3	2	3	2	4	4	3	4	3	3	3	4	3	3	4	4
1	1	2	3	2	2	4	3	3	4	3	3	3	4	3	3	3	3	2	3	2	3	4	3	3	5	3	4	2	2	4	4	3	2	4	3	3
1	1	1	1	2	2	4	3	3	4	3	5	4	4	2	2	4	5	4	4	5	3	2	2	2	4	3	4	3	3	4	4	3	4	3	4	4
1	2	1	2	2	2	4	3	3	4	4	4	3	4	1	1	3	4	4	3	4	4	2	3	2	4	4	4	5	1	1	1	4	1	4	4	4
1	1	2	3	2	2	4	3	3	4	4	4	4	4	4	3	4	3	4	3	4	4	4	4	4	4	4	4	3	3	4	3	4	3	3	4	4
1	2	1	2	1	2	4	3	3	4	4	4	4	4	2	2	4	4	4	4	3	4	2	4	2	4	4	4	5	5	3	3	4	5	2	5	5
1	1	2	1	2	2	4	3	3	4	3	4	4	4	4	3	3	3	5	4	5	3	3	2	2	5	4	5	4	4	4	4	4	3	3	5	5
1	1	1	3	2	2	4	3	3	4	2	2	5	2	2	2	4	5	3	3	1	5	5	5	1	3	2	2	4	1	1	9	9	1	5	4	3
2	2	1	2	1	3	4	3	3	4	2	4	4	3	2	2	3	3	4	4	4	4	5	4	3	4	4	4	4	2	3	4	4	3	4	4	4
2	2	1	2	1	3	4	3	3	4	3	4	5	3	1	1	5	5	5	5	5	1	5	2	1	5	1	1	5	1	1	4	4	4	3	5	5
2	2	1	2	1	3	4	3	3	4	3	4	5	3	3	2	3	4	3	4	4	1	1	2	1	4	3	2	4	3	4	4	4	3	3	4	4
2	2	1	1	1	3	4	3	3	4	3	3	4	1	1	1	3	5	1	5	3	4	2	2	2	5	5	4	3	3	2	5	5	3	3	4	2
2	2	1	2	1	3	4	3	3	4	4	4	4	3	1	1	4	4	4	1	2	5	4	2	1	4	4	2	5	2	2	4	4	2	4	4	4
2	2	1	2	1	3	4	3	3	4	4	4	4	3	2	2	3	4	3	3	3	3	2	4	3	4	4	4	4	2	4	4	4	3	3	4	4
2	2	1	1	1	3	4	3	3	4	5	4	3	4	1	2	5	5	5	4	5	3	2	3	2	4	3	4	2	2	3	3	1	2	3	4	5
2	2	1	2	1	3	4	3	3	4	4	4	4	2	1	3	3	4	4	4	4	4	2	4	1	4	3	5	3	2	3	3	4	4	2	5	5
2	1	1	3	1	2	4	3	3	4	4	4	4	3	2	3	4	4	4	4	4	5	2	4	2	4	4	3	5	5	3	4	4	3	3	4	4
2	1	1	1	1	2	4	3	3	4	4	3	5	2	1	1	2	4	4	3	3	3	3	5	3	4	2	1	2	1	2	4	4	1	5	1	1
2	1	1	1	2	2	4	3	3	4	4	4	5	4	2	2	4	3	4	4	4	3	4	3	3	4	4	4	4	2	4	3	3	3	3	4	4
2	1	1	3	2	2	4	3	3	4	4	4	4	4	4	3	4	4	3	4	3	3	3	3	2	4	4	4	5	3	3	4	4	3	2	4	4
2	1	2	2	2	2	4	3	3	4	4	4	4	3	2	4	3	4	5	4	4	4	3	2	2	5	4	4	4	2	2	4	4	3	3	4	4
2	2	1	3	1	2	4	3	3	4	4	4	5	3	2	2	5	4	4	4	4	2	2	2	3	4	4	4	4	4	4	4	4	4	3	4	4
2	2	1	2	1	2	4	3	3	4	3	3	4	3	2	2	4	3	4	3	4	2	3	2	4	4	3	3	4	3	3	3	4	3	3	4	4
2	2	1	3	1	2	4	3	3	4	4	5	5	4	2	2	3	4	3	5	3	2	2	4	2	4	3	3	5	2	3	3	4	5	2	4	5
2	1	1	3	1	2	4	3	3	4	3	3	4	3	2	1	4	4	3	4	4	3	4	4	3	3	4	4	4	4	4	4	4	2	4	4	4
2	1	2	3	1	9	4	3	3	4	4	4	4	4	4	4	3	9	9	9	9	9	9	9	9	9	9	9	9	9	9	9	9	9	9	9	9
2	1	1	3	1	2	4	3	3	4	2	2	5	2	2	2	4	5	3	3	1	5	5	5	1	3	2	2	4	1	1	9	9	1	5	4	3
2	1	2	3	2	9	4	3	3	4	4	4	4	4	4	4	3	9	9	9	9	9	9	9	9	9	9	9	9	9	9	9	9	9	9	9	9
1	2	1	2	1	3	4	3	3	5	5	5	5	3	2	2	4	4	4	5	1	4	2	2	1	4	4	4	4	2	2	2	2	4	1	4	5
2	2	1	1	1	3	4	3	3	5	4	5	4	3	4	3	3	4	4	4	5	1	1	1	1	4	4	3	1	1	1	1	1	3	2	4	1
1	2	1	2	1	3	4	3	4	2	3	5	5	4	2	2	4	5	4	4	4	4	2	5	2	4	4	4	4	4	4	4	4	3	3	4	4
1	1	2	3	1	2	4	3	4	2	5	4	4	3	2	3	5	5	4	4	3	4	3	1	5	4	5	3	5	2	5	5	4	3	3	4	2
2	1	1	1	1	2	4	3	4	2	2	5	5	2	2	2	3	4	4	4	4	3	4	2	2	2	4	4	4	4	4	4	5	2	4	4	4
2	2	1	1	1	2	4	3	4	2	2	4	4	4	2	2	4	4	4	4	4	5	4	2	2	4	2	4	4	1	2	4	4	3	4	4	4
2	2	1	2	1	3	4	3	4	3	4	5	4	3	2	1	3	4	4	4	4	3	2	4	4	4	4	4	5	2	3	5	4	2	3	5	5
9	2	1	2	1	3	4	3	4	4	4	5	5	3	3	3	5	4	3	5	3	3	3	3	3	4	3	4	3	3	3	3	3	4	3	4	4
9	1	2	3	2	2	4	3	4	4	4	3	4	3	4	3	2	4	4	4	9	3	2	2	3	4	4	2	4	2	3	3	4	3	3	4	4
1	2	1	2	1	3	4	3	4	4	3	5	5	2	2	2	4	5	2	5	4	4	3	4	2	5	3	4	5	4	2	2	4	4	2	5	5
1	2	1	2	1	3	4	3	4	4	3	4	4	3	2	2	4	5	4	4	5	3	2	3	2	4	4	4	3	3	4	4	5	4	2	5	5
1	2	2	2	1	3	4	3	4	4	2	4	3	4	2	1	4	4	5	5	4	4	2	2	2	4	4	4	2	4	3	3	4	4	2	5	5
1	2	1	2	1	3	4	3	4	4	4	4	4	3	1	1	4	4	4	4	4	4	4	4	3	4	4	3	3	4	4	4	5	1	5	5	5
1	2	1	3	1	1	4	3	4	4	2	4	3	3	2	1	4	1	5	4	3	5	2	1	4	2	2	2	2	2	2	2	2	3	3	5	5
1	2	1	2	1	3	4	3	4	4	4	4	3	3	4	2	4	9	9	9	9	9	9	9	9	9	9	9	9	9	9	9	9	9	9	9	9
1	2	1	1	1	1	4	3	4	4	3	4	4	3	2	2	3	4	3	4	5	4	4	3	2	3	3	3	3	3	3	3	4	3	3	4	4
1	2	1	2	1	1	4	3	4	4	3	4	5	2	1	1	2	3	2	3	4	4	5	5	2	2	2	4	3	1	1	3	4	3	4	5	3
1	1	2	1	2	2	4	3	4	4	1	4	3	5	1	1	5	5	5	3	5	2	1	5	1	3	3	4	1	1	1	1	1	3	3	4	4
1	1	1	1	2	2	4	3	4	4	3	4	5	4	2	2	5	5	5	4	4	3	2	2	3	4	4	4	5	3	3	4	3	4	3	5	5
1	2	2	2	1	2	4	3	4	4	3	4	4	4	4	3	3	3	4	4	4	3	2	2	2	4	4	4	3	3	3	3	4	4	3	4	4
1	1	1	2	2	2	4	3	4	4	4	4	4	4	3	2	4	4	4	4	4	2	2	2	2	4	4	4	4	4	4	4	4	4	3	4	4
1	1	1	2	1	2	4	3	4	4	2	2	4	2	1	1	3	3	3	3	1	3	1	2	1	1	1	3	1	1	5	5	5	4	5	5	5
1	1	2	2	1	2	4	3	4	4	4	5	3	4	3	2	4	5	4	4	4	3	2	4	3	4	4	3	5	3	4	4	5	4	3	5	5
1	1	2	2	2	2	4	3	4	4	3	3	3	2	3	3	4	4	4	5	5	3	4	4	3	4	4	4	5	5	4	4	5	3	2	4	4
1	2	1	3	1	2	4	3	4	4	3	4	4	4	3	3	4	4	4	4	4	3	2	2	4	3	4	4	4	3	4	4	4	3	3	4	4
1	1	2	3	2	9	4	3	4	4	3	4	3	3	2	3	3	5	3	4	4	3	4	3	3	5	3	4	4	3	3	9	9	3	3	4	4
1	1	2	3	1	9	4	3	4	4	3	4	3	3	2	3	3	5	3	4	4	3	4	3	3	5	3	4	4	3	3	9	9	3	3	4	4
2	2	1	2	1	3	4	3	4	4	4	3	4	3	2	2	4	9	9	9	9	9	9	9	9	9	9	9	9	9	9	9	9	9	9	9	9
2	2	1	1	1	3	4	3	4	4	3	5	5	4	3	2	3	4	3	4	5	4	2	2	2	2	2	2	4	3	2	4	4	4	2	5	5
2	1	1	1	2	2	4	3	4	4	4	4	4	3	2	2	3	5	4	4	4	2	2	2	2	2	4	2	4	2	4	4	4	3	4	5	5
2	1	1	3	2	2	4	3	4	4	4	3	4	3	3	3	4	4	3	4	5	3	2	4	3	3	3	3	4	4	3	3	3	2	4	3	4
2	2	1	3	1	2	4	3	4	4	4	4	4	3	2	4	4	4	3	5	2	1	2	2	1	4	3	4	4	3	3	9	9	3	3	4	4
1	2	1	1	1	3	4	3	4	5	5	4	5	3	2	3	4	5	5	5	1	3	3	3	2	3	4	2	5	3	5	5	3	5	2	3	4
1	2	1	2	1	3	4	3	4	5	2	2	4	3	1	2	4	4	4	4	5	1	2	5	1	4	4	5	1	1	1	1	4	3	4	5	4
1	2	1	1	1	3	4	3	4	5	4	5	5	5	2	2	3	5	4	3	5	2	4	4	2	3	2	3	3	2	2	2	3	3	3	4	4
1	1	2	2	2	2	4	3	4	5	4	4	4	4	4	4	4	3	4	4	5	3	2	2	2	4	4	5	3	2	3	3	3	3	2	4	4
2	2	1	1	1	3	4	3	4	5	2	4	5	3	1	1	4	4	5	5	5	5	4	5	2	4	4	5	5	2	2	4	5	3	3	4	3
1	2	2	2	1	3	4	3	5	4	2	4	4	4	1	1	4	4	4	4	5	1	2	1	1	2	3	3	4	3	3	4	4	3	2	4	4
1	2	1	3	1	2	4	4	1	3	4	4	4	4	2	1	4	4	4	3	3	3	1	1	1	4	4	2	3	2	4	4	4	4	2	5	5
1	2	1	2	1	3	4	4	1	4	4	4	4	4	1	1	2	4	4	5	5	5	2	5	4	5	4	4	4	4	4	4	3	3	4	4	3
1	2	1	2	1	3	4	4	1	4	4	4	4	4	1	1	4	3	3	3	4	3	2	2	2	4	2	4	3	2	2	3	2	4	2	4	4
1	2	2	2	1	3	4	4	1	4	2	4	4	2	1	1	2	4	5	5	5	4	1	4	2	3	3	3	3	3	3	3	3	4	4	4	4
2	1	2	2	2	2	4	4	1	4	4	4	4	4	4	4	2	4	4	5	5	4	1	2	2	5	4	5	5	2	2	2	5	2	5	2	2
1	2	1	1	1	1	4	4	2	1	4	4	3	4	1	1	5	3	4	4	4	4	4	4	2	2	2	2	2	1	3	4	4	3	3	5	5
1	2	1	2	1	2	4	4	2	1	4	4	2	2	1	1	2	4	5	5	4	3	3	5	4	3	3	3	4	4	4	4	4	2	5	4	2
1	2	1	2	1	3	4	4	2	2	2	4	4	2	1	1	4	4	4	4	4	4	4	2	2	4	4	4	4	4	4	4	3	2	4	4	4
1	2	1	2	1	3	4	4	2	2	2	2	2	4	1	1	4	2	4	2	2	5	1	1	1	1	1	1	1	1	1	1	1	4	3	4	4
1	2	1	2	2	3	4	4	2	2	2	2	2	2	2	2	4	3	3	3	3	3	4	3	3	4	4	4	2	1	4	4	4	3	4	4	3
1	1	2	3	1	2	4	4	2	2	2	4	2	3	2	4	5	4	4	4	2	4	4	2	4	4	2	4	4	2	4	4	4	1	4	5	4
1	1	2	3	1	2	4	4	2	2	4	4	4	4	1	1	5	4	5	4	4	4	5	1	2	4	2	4	4	1	1	1	2	1	5	2	2
1	1	1	3	2	2	4	4	2	2	4	3	5	3	3	2	4	4	5	4	4	1	1	1	1	3	4	4	5	1	4	5	5	2	4	4	5
1	1	2	3	2	2	4	4	2	2	4	4	4	4	2	2	4	5	2	5	5	5	5	4	2	5	2	5	4	2	4	4	4	2	5	4	4
2	2	1	1	1	3	4	4	2	2	2	2	4	4	2	1	3	4	4	4	4	4	5	5	2	4	3	4	2	2	3	4	4	2	4	3	3
1	2	1	1	1	2	4	4	2	3	4	4	4	2	1	1	4	5	4	5	4	2	2	4	2	4	4	4	3	2	4	4	4	4	3	4	4
1	2	1	2	1	1	4	4	2	4	2	4	2	4	2	4	2	3	4	4	4	4	2	2	2	4	4	4	4	3	4	4	4	3	4	4	4
1	2	1	2	1	1	4	4	2	4	5	5	5	5	1	1	3	4	4	4	4	4	4	3	2	2	2	2	2	1	2	2	4	2	2	4	4
1	2	1	2	1	3	4	4	2	4	4	4	5	2	1	1	2	2	2	4	1	5	2	1	2	4	2	4	4	2	4	4	4	2	2	5	5
1	2	1	2	1	3	4	4	2	4	4	5	5	3	1	1	4	4	3	5	1	1	2	4	3	9	9	9	9	9	9	9	9	3	3	4	4
1	2	1	2	1	3	4	4	2	4	4	4	4	4	2	2	4	4	2	4	4	4	4	4	2	4	2	4	2	2	2	2	2	2	4	4	4
1	2	1	2	1	3	4	4	2	4	4	2	5	2	1	1	3	3	2	4	2	1	5	2	4	4	2	4	4	1	1	1	4	2	5	5	4
1	2	1	1	1	3	4	4	2	4	3	4	4	2	2	3	4	3	4	3	5	3	2	2	2	4	4	4	1	1	2	1	4	2	5	5	4
1	2	1	1	1	3	4	4	2	4	4	4	4	3	1	1	2	2	3	2	1	3	2	2	4	3	2	3	3	3	3	3	3	2	5	5	3
1	2	2	3	1	3	4	4	2	4	3	4	4	4	2	2	3	4	3	4	3	4	2	2	2	3	3	4	4	3	3	3	3	3	2	4	4
1	2	1	2	1	3	4	4	2	4	2	2	4	4	1	1	4	3	4	4	4	3	2	2	2	4	4	4	4	4	4	4	4	1	4	4	4
1	2	1	2	1	1	4	4	2	4	4	4	2	2	2	2	2	3	4	4	4	4	2	4	3	4	4	4	4	4	4	4	4	4	3	4	4
1	2	1	3	1	1	4	4	2	4	3	4	5	4	2	2	4	4	5	5	3	3	4	2	2	3	3	3	4	1	4	4	5	2	4	4	4
1	2	1	1	1	1	4	4	2	4	2	4	4	2	1	1	4	4	5	3	4	1	4	5	1	1	1	1	1	1	1	1	3	4	4	5	4
1	1	1	1	2	2	4	4	2	4	5	5	5	4	2	2	5	4	4	4	3	5	2	4	2	4	4	4	4	3	4	4	4	3	4	5	5
1	1	2	2	1	2	4	4	2	4	4	4	4	4	2	2	4	4	5	4	5	9	9	4	9	4	4	4	4	3	4	4	4	2	4	4	4
1	1	2	2	2	2	4	4	2	4	4	4	4	4	4	4	4	4	2	4	4	5	5	4	4	5	4	4	4	2	4	4	4	2	4	4	4
1	2	1	2	1	2	4	4	2	4	2	5	4	4	1	4	3	5	4	4	3	2	4	4	2	3	4	4	9	3	4	5	5	4	2	5	5
1	2	1	3	1	2	4	4	2	4	4	4	4	4	2	2	4	4	4	5	4	4	2	4	2	2	2	2	2	2	2	2	2	3	3	4	4
1	1	1	2	2	2	4	4	2	4	4	4	4	2	2	2	2	4	4	4	4	1	1	1	1	4	4	4	4	2	4	4	3	4	2	4	4
2	2	1	2	1	3	4	4	2	4	4	4	4	2	2	2	4	4	4	4	1	4	2	5	4	4	2	3	2	1	1	1	1	4	4	5	5
1	2	1	2	1	3	4	4	2	5	4	5	5	4	2	3	3	5	5	5	3	3	3	3	3	5	5	4	4	4	4	4	3	4	4	5	5
2	2	1	1	1	3	4	4	2	5	3	4	4	3	2	2	4	4	4	4	4	3	2	4	2	2	2	2	2	2	2	2	2	4	4	4	4
1	2	1	2	1	1	4	4	3	1	2	4	4	2	1	4	2	4	4	4	5	4	3	5	3	4	1	1	1	1	1	1	3	1	5	2	4
1	2	1	2	1	3	4	4	3	2	2	4	4	3	1	1	4	5	4	4	5	4	2	5	2	4	2	4	2	2	1	1	4	3	3	5	5
1	2	1	2	1	3	4	4	3	2	2	2	1	4	2	2	3	3	3	3	1	3	4	2	2	2	2	2	1	1	1	1	1	1	5	2	4
1	2	1	2	1	1	4	4	3	2	3	3	3	3	1	1	4	4	4	4	4	4	3	3	2	4	4	4	3	3	4	4	3	3	2	4	4
1	2	1	2	1	1	4	4	3	2	2	4	3	3	2	1	3	4	3	4	4	4	2	3	3	4	3	3	4	3	3	3	3	2	4	4	2
1	1	1	1	2	2	4	4	3	2	2	4	5	3	1	2	3	5	4	4	3	3	3	3	2	4	4	4	4	4	4	4	5	3	3	4	4
1	1	2	2	1	2	4	4	3	2	3	2	4	4	2	2	2	3	4	4	4	3	4	3	3	4	3	4	4	2	3	3	4	2	5	3	2
1	1	1	3	2	2	4	4	3	2	4	4	4	5	2	2	5	4	2	3	4	3	2	2	2	4	5	3	3	1	2	1	3	5	2	5	5
1	1	2	1	1	2	4	4	3	2	5	4	4	4	2	1	5	5	5	5	5	3	3	4	2	4	4	4	5	3	4	4	5	2	4	4	4
1	2	1	3	1	2	4	4	3	2	4	2	3	4	1	1	3	4	3	4	1	2	2	4	4	3	4	3	3	1	3	3	5	2	3	3	3
1	2	1	2	1	3	4	4	3	3	3	3	4	2	1	1	4	4	4	4	3	4	4	4	3	2	4	4	4	2	4	4	3	2	4	4	4
1	2	1	2	1	3	4	4	3	3	2	4	4	4	1	1	4	4	4	4	4	4	4	4	2	4	4	4	4	4	3	3	4	3	4	5	4
1	2	1	2	2	3	4	4	3	3	2	3	4	3	2	2	4	3	3	3	2	4	4	3	4	4	4	4	4	9	2	2	2	2	4	3	3
1	2	1	2	1	3	4	4	3	3	3	4	4	4	3	3	5	4	4	4	4	4	3	3	2	4	4	4	3	4	4	4	3	3	3	4	4
1	2	1	2	1	3	4	4	3	3	1	5	4	3	1	1	3	5	2	5	5	4	2	1	1	4	2	4	3	2	3	3	4	3	4	4	4
1	2	1	2	1	3	4	4	3	3	4	4	4	4	2	2	4	5	5	5	5	5	4	3	2	5	3	3	5	2	4	5	5	4	2	4	4
1	1	2	3	1	2	4	4	3	3	4	4	3	4	3	2	4	3	3	3	3	3	3	3	3	4	3	4	3	3	3	3	3	3	3	4	4
1	1	2	1	1	2	4	4	3	3	3	2	4	3	1	4	5	3	3	4	3	2	3	2	2	2	2	2	4	2	4	4	5	3	3	4	4
1	1	2	2	1	2	4	4	3	3	4	4	4	4	2	3	4	5	3	4	3	2	2	4	4	4	4	4	3	1	3	3	4	3	3	4	4
2	2	1	2	1	3	4	4	3	3	4	3	2	4	2	1	3	5	5	3	3	4	5	3	3	3	4	3	2	3	4	4	5	3	4	4	4
2	1	1	3	2	2	4	4	3	3	2	4	5	3	2	2	3	5	5	5	5	5	1	1	1	5	5	5	5	1	5	5	1	2	5	2	2
2	1	1	2	1	2	4	4	3	3	3	3	4	3	1	1	4	4	4	4	4	2	4	2	3	4	4	4	1	4	4	4	4	2	4	3	3
2	1	1	3	1	2	4	4	3	3	2	3	4	3	2	2	3	4	4	2	5	4	4	2	2	2	4	4	4	2	4	4	4	3	3	4	4
2	1	1	3	2	2	4	4	3	3	4	4	4	1	2	3	3	4	4	4	5	3	4	3	2	3	4	3	4	2	4	5	5	4	2	4	4
1	2	1	2	1	1	4	4	3	4	4	4	3	3	2	2	4	3	4	4	4	4	2	2	2	2	4	3	2	1	4	4	3	4	2	4	4
1	2	1	1	1	3	4	4	3	4	4	2	4	2	2	2	4	4	4	4	4	5	5	5	2	4	4	4	4	2	4	4	4	2	4	4	2
1	2	1	2	2	3	4	4	3	4	4	4	4	3	3	3	4	5	4	4	3	3	3	4	3	5	3	3	5	2	4	4	4	4	2	5	5
1	2	1	2	1	3	4	4	3	4	3	4	4	4	1	2	4	4	4	9	5	4	4	1	3	2	4	4	4	1	3	3	4	3	2	3	4
1	2	2	2	1	3	4	4	3	4	4	4	4	3	1	2	3	3	4	3	3	5	5	3	3	9	3	3	3	3	3	3	4	3	3	4	4
1	2	1	2	2	3	4	4	3	4	1	4	4	3	3	3	5	4	4	4	5	4	2	2	3	4	2	4	2	1	1	1	3	4	3	4	4
1	2	1	1	1	3	4	4	3	4	2	4	4	3	1	1	1	3	4	4	4	3	2	2	2	4	2	4	3	9	2	2	3	1	5	5	5
1	2	1	2	1	3	4	4	3	4	4	4	4	4	2	2	4	4	5	4	5	4	4	4	3	4	3	4	3	3	3	3	4	4	4	5	5
1	2	1	3	1	3	4	4	3	4	4	4	4	4	3	2	4	3	3	3	4	2	2	2	2	4	4	4	3	4	3	4	2	3	4	5	4
1	2	1	1	1	3	4	4	3	4	5	5	5	4	3	3	5	4	4	5	3	3	3	5	3	4	4	4	4	3	3	4	4	4	1	5	5
1	2	1	1	1	3	4	4	3	4	3	4	4	3	2	2	3	4	4	4	3	2	4	3	2	4	4	4	2	2	2	2	2	4	2	4	4
1	2	1	2	1	3	4	4	3	4	4	4	4	3	1	1	5	4	4	4	3	2	2	2	2	2	1	2	3	1	4	4	4	4	4	4	4
1	2	1	2	1	1	4	4	3	4	2	4	3	2	2	1	4	5	5	4	5	4	2	4	4	4	3	4	3	1	3	3	4	4	3	5	5
1	2	1	2	1	1	4	4	3	4	2	3	4	3	2	2	2	9	9	9	9	9	9	9	9	9	9	9	9	9	9	9	9	9	9	9	9
1	2	1	2	1	1	4	4	3	4	4	4	4	3	2	2	4	4	3	5	4	2	2	2	2	4	4	1	4	4	2	3	4	3	3	4	4
1	2	1	2	1	1	4	4	3	4	2	4	5	4	2	2	3	4	4	2	5	5	5	4	1	4	4	4	4	1	1	4	5	3	3	5	5
1	2	1	2	1	1	4	4	3	4	4	4	4	3	2	1	4	3	4	4	3	2	2	2	2	5	4	4	4	4	3	4	4	4	4	5	5
1	1	2	3	2	2	4	4	3	4	5	4	3	4	4	3	4	4	5	4	4	1	2	3	3	5	5	4	3	2	4	4	4	4	2	5	5
1	1	1	1	1	2	4	4	3	4	3	4	4	3	3	2	3	3	4	4	4	2	2	2	3	4	3	3	3	4	4	4	4	4	4	3	3
1	1	2	1	2	2	4	4	3	4	2	4	3	4	2	3	4	4	4	4	3	3	3	2	2	4	2	4	4	2	4	4	2	3	3	4	4
1	1	1	3	1	2	4	4	3	4	2	2	2	3	2	2	2	4	4	5	5	1	2	2	2	4	4	2	5	5	4	4	5	4	2	5	5
1	1	2	2	1	2	4	4	3	4	3	4	4	4	1	1	5	4	4	4	4	2	2	3	2	3	3	3	5	3	3	4	4	3	3	4	4
1	1	1	2	2	2	4	4	3	4	4	3	5	3	2	2	5	4	3	4	4	1	1	2	2	4	3	4	4	4	3	3	3	4	5	4	4
1	1	1	3	2	2	4	4	3	4	4	4	5	4	2	2	4	5	5	5	4	2	2	2	2	4	4	4	4	2	4	4	4	4	2	4	5
1	1	2	1	2	2	4	4	3	4	4	4	2	5	4	3	4	5	4	4	4	4	1	4	1	5	4	4	3	2	4	4	4	2	2	4	4
1	1	2	1	1	2	4	4	3	4	2	2	4	3	2	2	4	4	4	3	4	4	2	2	2	4	4	2	4	3	4	4	4	4	2	5	4
1	1	1	2	2	2	4	4	3	4	4	4	4	4	1	2	4	4	3	4	4	2	2	2	2	5	4	4	5	3	4	4	4	5	2	5	5
1	1	1	3	2	2	4	4	3	4	4	4	4	5	2	3	4	4	3	3	4	4	4	3	3	4	4	4	4	4	3	3	4	3	3	5	5
1	1	2	1	1	2	4	4	3	4	3	5	4	4	4	4	3	4	4	4	5	2	3	3	2	5	4	4	5	4	4	4	4	4	2	4	4
1	1	1	2	1	2	4	4	3	4	4	4	3	4	2	2	4	2	5	4	4	4	4	3	2	5	4	4	4	4	3	3	5	3	3	5	5
1	1	1	2	1	2	4	4	3	4	4	4	4	4	2	1	4	4	4	4	5	2	2	4	2	4	4	2	1	1	4	4	4	4	3	4	4
1	1	1	2	2	2	4	4	3	4	2	4	5	5	4	4	4	4	4	5	5	5	2	2	2	4	5	5	1	1	5	5	5	4	2	5	5
1	1	1	1	2	2	4	4	3	4	4	4	5	3	2	2	3	4	5	5	5	3	4	2	2	4	3	4	4	3	4	4	4	4	3	5	5
1	1	2	2	1	2	4	4	3	4	5	9	5	3	2	3	5	4	3	4	4	2	2	4	4	4	2	4	4	4	3	4	4	3	4	4	4
1	1	2	3	2	2	4	4	3	4	4	4	4	3	3	3	3	4	4	4	4	4	2	2	2	3	3	3	4	3	4	4	3	4	3	5	5
1	2	1	3	1	2	4	4	3	4	4	4	4	4	2	3	4	4	4	4	1	2	3	2	3	3	3	3	3	1	3	3	3	3	4	4	4
1	1	2	2	1	2	4	4	3	4	2	4	4	4	4	4	3	4	4	4	5	4	2	3	2	4	4	4	4	2	4	4	4	4	2	5	4
1	1	1	2	2	2	4	4	3	4	3	4	4	4	3	3	3	5	4	4	4	2	4	4	3	4	4	4	4	4	4	4	4	4	2	5	5
1	2	2	3	1	2	4	4	3	4	2	5	4	4	2	3	3	5	3	5	5	5	2	4	1	5	5	5	5	2	3	3	4	4	3	5	5
1	1	2	3	2	9	4	4	3	4	2	4	4	4	4	2	5	9	9	9	9	9	9	9	9	9	9	9	9	9	9	9	9	9	9	9	9
1	1	1	2	1	2	4	4	3	4	4	4	5	3	3	4	5	5	4	4	5	2	2	4	2	5	4	4	5	3	4	9	9	3	3	4	4
1	1	1	1	1	2	4	4	3	4	3	4	4	3	2	2	4	4	5	4	4	3	4	3	2	5	4	4	5	5	5	9	9	3	4	4	4
1	1	2	3	2	9	4	4	3	4	5	4	4	4	3	3	4	5	5	5	5	3	2	1	1	5	4	5	4	3	3	9	9	4	4	5	5
1	1	1	1	1	2	4	4	3	4	2	2	4	4	3	2	4	4	4	4	4	2	2	3	2	4	3	4	4	3	4	9	9	3	4	4	4
1	2	1	1	1	2	4	4	3	4	2	5	4	4	1	2	4	5	4	4	4	1	2	4	3	4	3	3	4	1	4	9	9	3	4	4	4
2	2	1	2	1	3	4	4	3	4	4	4	4	3	2	2	4	4	4	3	1	3	2	2	2	4	4	4	2	2	3	3	4	3	4	4	4
2	2	1	2	1	3	4	4	3	4	4	3	4	2	2	1	4	4	4	4	3	2	2	1	1	4	3	3	3	3	2	2	3	4	2	5	4
2	2	1	2	1	3	4	4	3	4	3	4	3	4	1	1	3	4	4	4	5	5	2	2	2	4	5	4	4	4	3	5	3	4	2	4	4
2	2	1	2	1	3	4	4	3	4	4	4	4	4	3	4	3	5	4	4	5	1	1	1	1	3	4	2	3	3	4	2	4	4	2	4	4
2	1	1	3	2	2	4	4	3	4	4	4	5	3	4	4	4	5	2	4	4	4	2	2	2	4	4	4	3	3	4	4	3	3	2	4	4
2	1	2	3	2	2	4	4	3	4	3	3	4	3	4	3	4	4	3	4	4	4	4	3	3	4	5	4	3	3	4	4	4	3	3	4	4
2	1	1	3	2	2	4	4	3	4	4	4	4	3	4	3	4	4	4	4	4	3	3	4	4	4	3	4	4	4	4	3	4	2	3	2	2
2	1	1	2	1	2	4	4	3	4	5	5	5	5	3	3	4	5	5	5	5	4	3	4	4	4	4	4	4	3	3	3	4	4	2	4	4
2	2	1	1	1	2	4	4	3	4	2	4	4	4	4	2	5	9	9	9	9	9	9	9	9	9	9	9	9	9	9	9	9	9	9	9	9
2	2	1	3	2	2	4	4	3	4	4	4	5	3	3	4	5	5	4	4	5	2	2	4	2	5	4	4	5	3	4	9	9	3	3	4	4
2	2	1	1	1	2	4	4	3	4	3	4	4	3	2	2	4	4	5	4	4	3	4	3	2	5	4	4	5	5	5	9	9	3	4	4	4
2	2	1	3	2	2	4	4	3	4	5	4	4	4	3	3	4	5	5	5	5	3	2	1	1	5	4	5	4	3	3	9	9	4	4	5	5
2	2	1	3	1	2	4	4	3	4	2	2	4	4	3	2	4	4	4	4	4	2	2	3	2	4	3	4	4	3	4	9	9	3	4	4	4
9	2	9	9	9	9	4	4	3	5	5	4	3	3	3	3	5	4	5	5	4	3	4	4	3	4	3	3	3	3	3	9	9	4	3	5	5
1	2	1	1	1	3	4	4	3	5	5	4	5	3	3	2	4	4	4	5	2	2	2	4	2	4	2	5	4	2	4	4	5	3	3	5	5
1	2	1	3	1	3	4	4	3	5	5	3	4	4	1	1	5	3	3	3	3	2	2	3	1	3	3	3	3	2	2	3	2	4	3	5	4
1	2	1	1	1	3	4	4	3	5	4	3	4	3	3	3	4	4	3	4	4	4	4	4	3	4	3	4	3	2	3	3	4	4	2	5	5
1	2	1	2	1	3	4	4	3	5	5	4	5	4	1	2	5	4	4	4	2	2	2	4	2	4	4	4	3	3	3	3	3	4	4	5	5
1	2	1	1	1	3	4	4	3	5	3	4	4	4	3	4	4	4	4	4	4	3	4	4	3	4	4	4	4	4	3	4	4	3	4	5	4
1	2	1	1	1	3	4	4	3	5	4	3	5	4	1	1	5	3	3	3	3	3	2	4	3	5	4	5	2	2	3	2	2	4	2	5	5
1	2	1	1	1	3	4	4	3	5	2	4	5	4	1	1	5	4	3	2	4	4	5	3	5	4	3	4	3	1	2	4	4	3	4	4	4
1	2	1	1	1	1	4	4	3	5	3	4	5	2	2	3	4	4	4	4	3	2	2	2	2	4	4	4	5	3	3	4	4	4	4	5	3
1	2	1	2	2	1	4	4	3	5	4	4	4	3	2	2	4	4	3	5	4	2	2	3	2	2	2	2	2	2	2	2	2	5	4	5	4
1	1	2	1	2	2	4	4	3	5	4	5	5	5	3	4	5	5	4	4	4	3	4	4	4	3	3	3	4	3	3	3	3	4	3	4	4
1	1	1	2	1	2	4	4	3	5	4	3	3	3	3	2	4	5	3	5	5	2	1	2	2	4	4	4	5	4	4	4	5	3	3	4	4
2	2	1	1	1	3	4	4	3	5	4	3	5	3	2	2	4	4	4	5	5	4	2	2	2	4	4	4	4	4	4	4	4	4	2	4	4
2	1	1	2	2	2	4	4	3	5	4	4	5	4	2	3	4	4	4	5	4	3	2	2	2	4	4	3	4	2	4	4	5	4	2	5	5
1	1	1	2	2	2	4	4	4	1	2	5	5	3	2	2	4	4	4	4	5	3	3	1	1	3	3	3	3	3	3	3	4	4	2	5	5
9	2	9	9	9	9	4	4	4	2	4	4	4	2	2	2	5	4	4	3	4	2	2	4	2	4	4	3	4	3	3	9	9	1	1	5	5
1	2	1	2	1	3	4	4	4	2	4	3	4	2	3	3	4	2	4	2	4	2	3	4	4	4	4	4	1	1	4	1	4	3	3	4	4
1	2	1	1	2	3	4	4	4	2	4	4	4	1	1	1	3	1	1	1	1	1	1	1	1	3	4	4	4	1	1	1	4	1	5	4	4
1	2	1	2	1	3	4	4	4	2	2	4	4	5	2	2	5	4	3	4	4	2	3	2	2	4	4	4	4	4	4	4	4	2	3	4	4
1	2	1	3	1	1	4	4	4	2	1	1	5	2	1	1	4	1	1	1	4	4	4	4	5	1	1	1	5	1	1	5	5	1	5	4	4
1	1	2	3	1	2	4	4	4	2	2	4	3	2	1	2	4	3	2	3	3	2	2	3	3	1	1	1	1	1	1	1	1	3	3	4	4
1	2	2	1	1	2	4	4	4	2	2	4	4	5	2	2	4	5	4	5	4	2	2	2	2	5	5	5	5	2	5	3	5	3	3	4	4
1	1	2	1	1	2	4	4	4	2	4	4	4	2	2	2	5	4	4	3	4	2	2	4	2	4	4	3	4	3	3	9	9	1	1	5	5
2	2	1	1	1	3	4	4	4	2	1	4	4	3	1	1	4	4	4	4	4	1	4	2	2	2	2	2	2	2	2	2	4	1	5	4	4
2	1	2	2	2	2	4	4	4	2	4	4	2	4	2	1	4	5	5	4	4	5	2	4	4	2	2	2	2	2	2	2	4	1	5	4	4
1	2	1	1	1	2	4	4	4	3	5	4	4	5	2	2	4	3	4	4	4	3	3	3	1	4	3	4	4	2	2	4	4	4	3	5	5
1	2	1	2	1	1	4	4	4	3	2	3	3	4	1	1	3	2	4	3	4	2	4	3	2	5	4	4	3	1	3	3	3	3	3	5	5
1	2	1	3	1	1	4	4	4	3	3	4	4	4	3	3	4	4	4	3	4	3	4	3	3	4	4	3	4	3	3	4	4	3	3	5	5
1	1	2	2	2	2	4	4	4	3	3	3	4	3	2	2	3	4	4	3	4	4	4	3	2	4	3	4	4	4	2	2	2	4	2	4	4
1	1	2	2	2	2	4	4	4	3	3	4	5	2	2	2	5	3	3	3	4	4	4	2	2	4	4	4	3	3	4	4	4	3	3	5	4
1	2	1	2	1	2	4	4	4	3	3	4	4	3	2	2	4	4	4	5	5	3	2	2	1	5	3	1	5	4	4	4	5	5	2	5	5
1	1	2	1	1	2	4	4	4	3	3	4	5	4	3	2	5	4	5	4	5	4	2	4	2	4	2	4	5	2	5	5	5	3	2	4	5
1	1	2	9	2	2	4	4	4	3	4	4	3	3	3	3	3	4	3	5	5	3	2	2	3	3	3	3	3	3	3	3	3	5	1	4	4
1	2	1	2	1	1	4	4	4	4	4	4	4	4	4	4	4	4	4	4	4	4	4	4	4	4	4	4	3	3	3	4	3	4	2	4	4
1	2	1	2	1	1	4	4	4	4	4	4	4	4	4	2	4	4	4	4	4	4	4	4	2	3	3	3	3	3	3	3	4	4	3	4	4
1	2	1	2	1	1	4	4	4	4	4	4	4	5	1	1	3	3	4	5	2	5	2	2	2	4	4	5	5	5	5	5	3	3	3	5	5
1	2	1	2	1	1	4	4	4	4	4	4	4	4	2	4	4	4	4	4	2	4	2	4	2	4	4	4	2	2	4	4	4	4	2	4	4
1	2	1	2	1	3	4	4	4	4	4	4	5	3	3	3	4	4	4	5	5	4	1	4	1	4	4	4	4	4	4	4	4	4	2	5	5
1	2	1	2	1	3	4	4	4	4	2	4	5	4	1	2	4	4	4	5	4	5	4	4	3	4	4	4	4	4	4	4	4	2	2	4	4
1	2	1	1	1	3	4	4	4	4	3	4	4	3	1	1	2	5	4	4	5	5	5	5	5	5	4	4	3	3	3	2	3	3	4	5	3
1	2	1	2	1	3	4	4	4	4	4	4	3	3	2	2	3	3	3	3	4	3	4	3	3	4	4	3	4	3	2	4	3	3	3	4	3
1	2	1	2	1	1	4	4	4	4	4	4	4	3	3	3	3	4	4	4	3	4	4	4	3	4	4	4	4	4	4	4	4	4	2	4	4
1	2	2	2	1	3	4	4	4	4	3	4	5	5	2	2	5	4	3	5	4	4	3	2	2	4	4	4	5	2	3	3	5	4	2	5	5
1	2	1	2	1	3	4	4	4	4	3	4	5	3	2	3	5	4	4	4	5	5	2	2	2	5	3	5	5	4	4	5	5	4	2	5	4
1	2	1	2	1	3	4	4	4	4	2	3	4	4	1	1	4	3	4	4	4	3	2	3	1	3	4	4	4	3	3	4	4	4	3	5	4
1	2	1	1	1	3	4	4	4	4	4	4	4	3	2	2	4	4	4	4	2	2	2	2	2	3	3	2	3	2	3	2	2	3	2	4	4
1	2	1	1	1	3	4	4	4	4	3	4	5	2	3	2	4	2	4	5	5	4	4	3	2	3	3	3	3	3	3	3	3	3	3	5	4
1	2	1	2	1	3	4	4	4	4	4	4	4	4	2	2	4	4	4	4	3	4	4	4	3	4	4	3	3	3	3	4	4	3	3	5	4
1	2	1	2	1	3	4	4	4	4	4	3	5	3	2	2	5	4	4	3	5	4	5	4	3	3	3	4	3	3	3	3	3	3	4	5	5
1	2	1	2	1	3	4	4	4	4	4	4	4	4	4	2	4	5	5	5	5	5	5	5	5	5	5	5	5	9	3	3	2	2	5	2	2
1	2	1	2	2	3	4	4	4	4	4	4	4	3	3	3	4	3	3	4	4	2	4	2	2	2	3	2	3	3	4	4	4	4	3	4	4
1	2	1	2	1	3	4	4	4	4	1	3	5	3	2	1	4	4	4	4	4	3	1	1	2	4	4	1	4	1	4	4	5	4	3	5	4
1	2	1	2	1	3	4	4	4	4	4	4	5	2	2	3	5	4	4	4	2	4	3	4	2	2	2	2	3	3	3	4	4	3	3	5	5
1	2	1	1	1	3	4	4	4	4	4	5	5	4	2	2	4	5	5	5	4	4	4	4	4	5	5	5	4	4	4	4	4	4	2	4	4
1	2	1	1	1	3	4	4	4	4	3	4	4	3	1	1	4	4	4	4	4	5	5	5	5	4	4	4	9	3	3	3	3	4	4	4	4
1	2	1	1	1	3	4	4	4	4	4	4	4	3	1	2	5	2	2	2	2	2	2	2	2	4	2	4	4	4	2	2	4	4	2	5	5
1	2	1	3	1	3	4	4	4	4	4	5	4	4	4	4	4	4	4	4	5	4	4	2	3	4	4	4	3	4	4	4	5	3	3	5	4
1	2	1	1	1	3	4	4	4	4	2	4	4	3	2	3	4	4	4	5	5	4	5	3	3	5	3	4	2	3	3	4	4	3	3	4	4
1	2	1	2	1	3	4	4	4	4	5	3	3	3	2	2	5	4	4	4	3	4	2	2	2	4	4	4	3	3	4	4	5	5	2	5	5
1	2	1	2	1	3	4	4	4	4	3	4	4	3	2	1	4	3	3	4	4	4	4	4	3	2	2	2	4	2	2	2	4	4	2	5	5
1	2	1	2	1	3	4	4	4	4	4	4	4	4	2	2	5	3	4	4	3	1	2	2	2	4	2	2	2	2	2	2	3	4	3	5	5
1	2	1	2	1	3	4	4	4	4	3	5	5	3	2	2	5	5	5	5	5	4	3	3	3	4	4	3	3	3	3	3	3	4	3	5	5
1	2	1	2	1	1	4	4	4	4	4	4	4	4	4	4	4	9	9	9	9	9	9	9	9	9	9	9	9	9	9	9	9	9	9	9	9
1	2	1	2	1	1	4	4	4	4	2	2	2	2	2	2	2	2	3	3	3	3	3	3	3	4	4	4	4	4	2	2	2	2	4	2	2
1	2	1	2	1	1	4	4	4	4	4	4	4	3	2	2	4	4	4	4	4	2	2	4	3	4	3	3	3	3	3	3	3	4	2	4	4
1	2	1	2	1	1	4	4	4	4	3	4	4	4	3	2	5	3	3	4	4	2	2	3	2	4	3	3	3	2	3	4	4	4	3	4	4
1	2	2	2	1	1	4	4	4	4	4	4	4	3	2	2	4	5	1	5	5	4	4	2	2	4	2	2	4	2	4	5	5	4	2	5	5
1	2	1	2	1	1	4	4	4	4	2	4	4	4	2	2	4	4	4	2	2	2	2	2	2	4	2	4	4	2	4	4	4	4	2	5	5
1	2	1	2	1	1	4	4	4	4	2	4	5	4	2	2	4	5	5	5	5	1	1	1	1	4	4	4	4	2	4	4	4	4	2	5	5
1	2	1	2	1	1	4	4	4	4	4	4	4	4	2	2	4	4	3	4	3	3	2	3	3	4	4	4	4	2	3	2	3	4	2	4	4
1	2	1	3	1	1	4	4	4	4	2	4	2	2	2	2	2	4	4	4	4	4	2	4	2	4	2	4	4	4	2	2	4	4	2	5	4
1	2	1	2	1	1	4	4	4	4	4	4	4	3	4	2	5	4	4	5	4	4	2	4	2	4	2	2	4	1	2	2	2	4	2	5	4
1	2	1	1	1	1	4	4	4	4	5	5	5	4	1	1	5	5	5	5	5	3	5	4	4	5	5	5	5	3	3	3	4	4	4	4	4
1	2	1	2	1	1	4	4	4	4	3	4	3	3	2	2	5	4	5	5	4	2	2	4	3	5	4	2	5	4	4	5	4	4	2	5	5
1	2	1	3	1	1	4	4	4	4	4	4	4	3	2	2	3	4	4	5	5	4	3	2	2	4	3	3	3	2	3	4	3	4	3	4	4
1	2	1	1	1	1	4	4	4	4	4	4	4	3	4	4	4	3	4	4	3	4	3	2	1	4	2	3	3	1	2	2	3	4	1	4	4
1	2	1	2	1	3	4	4	4	4	4	4	4	4	2	2	5	2	4	3	2	4	3	2	2	4	4	4	5	4	4	4	4	4	2	4	5
1	1	1	2	2	2	4	4	4	4	3	3	4	4	3	3	4	4	4	4	2	2	2	3	2	4	4	4	2	4	2	2	4	4	2	4	4
1	1	1	2	2	2	4	4	4	4	2	4	4	3	1	2	4	3	3	3	3	3	3	3	3	3	3	3	3	1	3	3	3	3	3	4	4
1	1	1	2	2	2	4	4	4	4	4	4	3	4	3	3	3	5	5	4	5	2	2	1	1	5	3	4	5	4	3	3	3	4	2	5	5
1	1	1	3	1	2	4	4	4	4	4	4	4	4	2	2	4	2	4	2	3	2	2	2	2	3	3	3	3	3	4	4	5	4	2	2	2
1	1	1	1	1	2	4	4	4	4	4	5	5	3	1	2	4	4	4	4	4	2	2	4	3	4	4	4	5	4	4	5	5	2	4	2	2
1	1	2	3	2	2	4	4	4	4	4	4	4	4	4	4	4	4	3	4	3	2	4	3	2	4	4	4	4	2	4	4	4	2	2	4	4
1	1	2	2	2	2	4	4	4	4	4	4	4	4	4	3	2	3	3	4	4	3	3	3	3	4	4	4	3	3	3	4	4	4	2	5	5
1	1	1	1	2	2	4	4	4	4	5	5	5	5	2	2	5	4	4	5	3	2	2	2	2	4	5	4	4	3	3	3	4	5	2	5	5
1	1	1	2	1	2	4	4	4	4	4	5	5	3	2	2	5	2	4	4	4	4	1	1	1	4	5	3	2	2	4	3	2	5	1	5	5
1	1	2	1	2	2	4	4	4	4	5	2	2	3	2	1	4	4	4	5	5	2	2	4	4	5	5	5	5	5	5	5	5	4	2	3	3
1	1	2	3	2	2	4	4	4	4	3	2	2	3	4	2	2	4	4	4	4	2	3	2	2	4	4	4	4	4	4	4	4	4	2	4	4
1	1	1	3	2	2	4	4	4	4	3	4	4	4	2	3	3	4	4	4	3	2	2	2	2	3	2	4	4	3	4	3	5	4	2	5	5
1	1	1	3	2	2	4	4	4	4	3	5	5	5	2	2	4	2	2	3	4	4	1	4	1	4	4	4	4	4	2	2	1	4	2	5	5
1	1	2	1	1	2	4	4	4	4	2	4	4	4	2	2	5	3	5	4	4	4	2	1	1	5	4	2	4	4	4	4	5	4	2	4	4
1	1	1	2	2	2	4	4	4	4	4	4	4	2	1	1	4	4	4	4	5	3	2	4	2	4	4	4	4	2	4	4	5	4	2	5	5
1	1	1	1	1	2	4	4	4	4	3	5	5	5	3	3	3	4	5	4	3	4	3	4	3	4	3	3	9	3	9	3	4	4	3	4	4
1	1	1	3	1	2	4	4	4	4	4	3	3	4	2	2	5	2	3	4	4	2	2	2	2	2	2	4	4	1	4	4	5	3	3	5	5
1	1	2	1	2	2	4	4	4	4	3	4	4	4	4	2	4	9	9	9	9	9	9	9	9	9	9	9	9	9	9	9	9	9	9	9	9
1	1	1	1	2	2	4	4	4	4	4	3	4	4	3	2	4	3	3	3	3	3	4	4	3	4	2	4	2	1	2	2	3	2	5	4	4
1	1	2	2	2	2	4	4	4	4	2	4	4	4	2	2	2	5	5	5	5	4	4	4	2	5	4	5	5	1	4	4	4	3	2	4	4
1	1	2	1	1	2	4	4	4	4	1	2	4	4	2	1	5	3	5	4	4	3	1	1	3	4	2	4	4	2	2	2	3	4	3	5	5
1	1	2	2	2	2	4	4	4	4	4	4	4	4	4	4	4	9	9	9	9	9	9	9	9	9	9	9	9	9	9	9	9	9	9	9	9
1	2	1	1	1	2	4	4	4	4	2	4	5	1	1	1	5	5	5	5	5	4	5	5	5	2	4	2	4	2	4	4	2	3	3	4	4
1	2	1	1	1	2	4	4	4	4	4	4	4	4	3	1	4	5	4	5	5	3	2	5	2	4	4	5	5	3	4	3	5	4	3	4	4
1	2	1	2	1	2	4	4	4	4	4	4	4	4	2	2	4	3	3	4	3	3	2	2	3	4	3	4	3	3	3	3	3	4	2	5	5
1	1	2	2	1	2	4	4	4	4	4	4	1	4	1	1	4	4	4	4	4	4	2	2	2	4	4	4	4	3	4	4	4	2	4	4	4
1	1	2	3	1	2	4	4	4	4	4	4	4	3	3	3	4	4	4	4	4	3	2	2	2	5	4	4	4	4	4	5	4	4	2	5	5
1	1	1	1	2	2	4	4	4	4	5	4	5	4	2	2	4	5	5	5	3	4	2	4	2	4	4	4	5	2	3	3	4	4	2	4	4
1	1	2	3	2	2	4	4	4	4	4	4	4	4	4	4	4	3	5	3	3	3	5	3	3	4	3	4	3	2	4	4	4	3	2	5	5
1	1	1	2	1	2	4	4	4	4	4	4	4	4	3	3	4	4	4	4	4	3	3	3	3	2	4	4	4	3	4	4	4	4	2	4	4
1	1	2	3	1	2	4	4	4	4	2	2	4	2	2	2	2	5	2	3	4	2	4	5	3	2	4	2	2	2	4	4	2	3	3	4	4
1	1	1	1	1	2	4	4	4	4	4	4	4	4	1	4	3	4	4	4	4	4	4	4	2	5	4	4	5	4	3	4	3	1	5	5	5
1	2	1	3	1	2	4	4	4	4	3	4	4	4	3	3	4	4	4	4	4	3	3	2	2	4	4	4	4	3	4	4	3	4	3	4	4
1	2	1	3	1	2	4	4	4	4	4	4	4	4	4	4	4	3	4	4	4	4	2	2	2	4	4	4	3	2	4	4	2	4	2	5	5
1	1	2	1	2	9	4	4	4	4	3	4	5	4	3	2	4	4	3	4	4	4	5	2	2	5	4	4	4	3	4	9	9	4	3	4	4
1	1	2	2	1	9	4	4	4	4	4	4	4	4	4	4	4	4	3	4	4	3	3	3	3	4	4	4	3	3	4	9	9	3	4	4	4
1	1	1	3	2	2	4	4	4	4	3	4	5	4	3	2	4	4	3	4	4	4	5	2	2	5	4	4	4	3	4	9	9	4	3	4	4
1	2	1	3	1	2	4	4	4	4	3	3	4	4	4	4	4	4	9	4	2	4	5	2	3	5	1	4	5	2	1	9	9	3	4	2	3
1	2	1	3	1	2	4	4	4	4	4	4	4	5	5	5	5	9	9	9	9	9	9	9	9	9	9	9	9	9	9	9	9	9	9	9	9
2	2	1	3	1	3	4	4	4	4	2	4	4	4	2	2	4	3	4	5	3	3	4	3	2	5	4	4	5	2	3	3	4	3	2	5	5
2	2	1	3	1	3	4	4	4	4	4	5	5	4	1	1	4	4	3	4	1	3	2	2	2	3	3	3	3	3	3	3	4	3	3	5	5
2	2	1	2	1	3	4	4	4	4	4	3	4	3	1	1	4	4	4	4	5	4	3	4	2	3	3	4	4	3	3	3	3	3	3	4	4
2	1	1	2	1	2	4	4	4	4	4	4	4	4	3	3	4	9	9	9	9	9	9	9	9	9	9	9	9	9	9	9	9	9	9	9	9
2	1	1	3	2	2	4	4	4	4	4	3	4	3	2	2	4	4	4	4	4	3	3	3	3	4	4	4	4	4	4	4	4	4	2	4	4
2	1	2	3	2	2	4	4	4	4	2	2	3	2	2	2	2	4	5	4	3	3	4	2	3	4	3	3	4	3	3	4	4	2	4	2	2
2	1	1	2	1	2	4	4	4	4	2	5	4	4	3	2	5	5	3	4	5	4	3	3	3	4	4	4	4	4	4	4	4	1	4	5	5
2	1	2	3	2	2	4	4	4	4	3	4	4	4	4	4	3	9	9	9	9	9	9	9	9	9	9	9	9	9	9	9	9	9	9	9	9
2	2	1	2	1	2	4	4	4	4	4	3	4	3	2	2	4	4	4	4	4	5	5	2	2	3	3	2	4	3	4	4	4	3	3	4	4
2	2	1	3	2	9	4	4	4	4	4	4	4	4	4	4	4	4	3	4	4	3	3	3	3	4	4	4	3	3	4	9	9	3	4	4	4
1	2	1	2	1	1	4	4	4	5	5	5	5	5	2	2	4	4	4	4	5	1	4	2	3	4	4	3	4	4	4	4	4	4	2	5	4
1	2	1	1	1	3	4	4	4	5	5	5	3	3	3	5	5	4	4	5	3	3	4	4	4	5	5	5	5	5	5	5	5	5	2	4	5
1	2	1	2	1	3	4	4	4	5	4	4	5	3	2	4	5	2	4	5	5	3	2	2	1	5	4	5	2	5	5	5	4	3	3	4	4
1	2	1	3	1	3	4	4	4	5	5	5	5	3	2	3	4	5	4	2	5	2	9	4	2	4	3	2	4	2	4	5	5	5	2	5	5
1	2	2	9	1	1	4	4	4	5	5	5	5	3	3	3	4	5	5	5	5	4	4	4	3	5	5	4	4	4	3	4	4	4	2	5	5
1	2	1	2	1	3	4	4	4	5	4	4	4	4	4	4	4	3	4	5	3	2	2	4	3	4	4	4	4	4	4	4	4	4	3	5	5
1	2	1	2	1	2	4	4	4	5	5	5	3	2	1	2	4	4	5	5	5	4	1	2	1	5	5	5	5	5	5	5	5	3	4	5	5
2	2	1	2	1	3	4	4	4	5	4	4	4	4	4	3	4	4	5	4	5	5	3	4	3	5	4	4	5	3	4	5	3	4	3	5	5
2	2	1	2	1	3	4	4	4	5	2	3	5	4	1	1	4	4	4	5	3	3	2	1	1	4	2	4	4	1	3	3	5	4	3	5	5
2	1	1	3	2	2	4	4	4	5	4	4	4	4	2	2	4	4	4	3	3	2	3	2	2	4	4	3	4	2	4	4	4	3	3	4	4
1	1	2	1	2	2	4	4	5	2	4	4	4	4	2	2	5	3	4	4	5	4	3	2	2	4	4	4	4	4	4	4	4	4	3	5	4
1	1	1	1	1	2	4	4	5	2	5	2	4	4	2	2	4	4	2	4	4	4	2	4	2	4	2	2	4	1	4	3	4	4	2	4	4
1	1	1	1	1	2	4	4	5	3	2	5	5	5	1	3	5	5	4	5	5	5	1	2	2	5	5	5	4	5	5	5	5	3	2	5	5
1	2	1	2	1	1	4	4	5	4	3	3	4	4	2	2	5	4	4	4	5	3	2	3	3	4	3	4	2	4	2	2	4	5	2	4	4
1	2	1	2	1	3	4	4	5	4	4	4	4	4	4	2	4	3	4	5	4	2	4	4	4	4	4	4	3	3	3	3	2	4	4	5	5
1	2	2	2	1	1	4	4	5	4	3	3	4	4	2	3	5	5	5	5	5	4	3	5	3	1	1	1	3	1	5	5	5	4	3	4	4
1	2	1	2	1	1	4	4	5	4	2	5	5	1	2	1	4	4	5	5	5	5	5	4	1	5	5	4	5	5	5	5	5	3	4	5	5
1	2	1	2	1	1	4	4	5	4	2	2	2	4	2	2	4	4	4	4	4	2	2	4	2	4	4	4	2	2	4	4	4	4	2	4	4
1	1	2	3	2	2	4	4	5	4	4	4	4	4	2	2	3	4	3	3	2	2	2	2	2	3	3	4	4	2	3	3	4	3	2	5	4
1	1	1	3	1	2	4	4	5	4	4	3	4	4	2	4	4	3	4	4	4	4	2	2	2	4	5	4	3	4	4	4	4	3	4	4	4
1	1	2	2	1	2	4	4	5	4	4	4	4	4	1	2	5	4	4	4	3	2	2	4	3	4	2	4	3	3	4	4	4	2	3	5	4
1	1	1	1	1	2	4	4	5	4	4	5	4	3	2	2	4	4	5	4	5	2	4	2	2	4	3	4	4	3	3	4	4	5	2	5	5
1	1	2	1	2	2	4	4	5	4	4	4	4	3	2	2	3	4	4	5	5	3	2	3	1	5	5	5	5	5	5	5	5	4	2	5	5
1	1	1	1	2	2	4	4	5	4	4	4	4	2	2	2	4	5	5	3	5	3	3	4	2	5	2	5	5	5	1	1	2	4	2	5	5
1	2	1	2	1	2	4	4	5	4	2	4	4	5	2	4	5	4	4	4	5	2	2	2	2	4	4	4	5	9	3	3	3	4	2	5	5
1	2	1	2	1	2	4	4	5	4	4	4	5	5	2	2	4	5	2	5	4	4	2	2	2	4	4	4	4	2	2	2	2	4	2	5	5
1	1	2	3	1	9	4	4	5	4	2	4	4	4	4	2	4	4	2	4	4	4	2	2	2	4	4	4	4	4	4	9	9	2	3	4	4
1	1	2	3	2	9	4	4	5	4	2	4	4	4	4	2	4	4	2	4	4	4	2	2	2	4	4	4	4	4	4	9	9	2	3	4	4
2	2	1	2	1	3	4	4	5	4	4	3	5	3	3	3	5	3	4	5	2	5	2	2	2	4	4	5	4	1	2	3	2	5	1	4	5
1	2	1	2	1	3	4	4	5	5	4	4	4	3	3	3	5	4	4	5	5	4	1	1	1	4	5	5	5	5	5	5	5	5	1	5	5
1	2	1	2	1	1	4	4	5	5	4	5	5	2	1	1	4	4	4	5	4	4	2	4	2	4	4	2	4	3	3	4	4	4	2	5	5
1	2	1	1	1	3	4	4	5	5	3	5	5	2	1	1	5	4	4	4	5	4	2	2	4	5	5	4	2	2	4	4	4	4	2	5	5
1	1	2	3	1	2	4	4	5	5	5	4	4	3	2	3	4	5	2	4	5	3	2	5	3	3	3	3	4	1	1	3	5	3	2	4	4
1	1	2	3	1	2	4	4	5	5	4	4	4	3	3	3	4	9	9	9	9	9	9	9	9	9	9	9	9	9	9	9	9	9	9	9	9
2	2	1	2	1	3	4	4	5	5	5	5	5	4	2	2	4	4	5	9	4	4	4	4	4	2	2	2	2	2	2	2	9	4	2	5	5
2	2	1	2	2	3	4	4	5	5	4	5	4	5	4	4	5	2	5	4	3	3	2	2	3	4	5	4	4	3	4	4	4	4	2	5	5
1	2	1	1	1	3	4	5	2	4	5	2	5	2	1	1	2	5	2	3	5	2	2	4	2	2	1	3	5	1	1	4	4	1	5	5	5
1	2	1	1	1	3	4	5	2	4	1	4	4	3	1	1	2	4	4	2	5	5	2	2	5	1	1	4	1	1	1	1	1	2	4	4	5
1	2	1	1	1	3	4	5	2	4	2	4	4	4	1	1	4	5	4	5	3	3	2	4	1	4	3	1	1	1	4	4	4	3	4	5	4
2	2	1	1	1	2	4	5	2	4	2	5	2	4	2	2	4	4	4	4	4	4	2	4	3	4	4	4	3	2	4	4	2	4	2	5	5
1	2	1	2	1	3	4	5	3	4	4	4	4	4	2	4	4	4	4	4	4	4	2	4	2	2	4	2	2	3	3	3	4	2	2	5	5
1	2	1	2	1	3	4	5	3	4	3	4	5	3	1	1	5	2	2	5	4	4	2	2	1	3	3	2	2	2	1	1	4	4	2	5	5
1	2	1	3	1	3	4	5	3	4	3	4	4	3	3	4	4	4	4	5	4	4	2	4	2	4	3	4	5	4	3	4	4	4	2	4	5
1	2	1	2	1	3	4	5	3	4	5	5	3	4	4	2	4	3	3	4	4	1	1	4	2	3	4	4	4	3	4	4	3	5	2	5	5
1	2	1	2	1	3	4	5	3	4	4	3	3	4	3	1	5	5	3	5	3	1	1	3	3	4	4	4	4	1	2	2	4	4	3	4	4
1	2	1	2	1	1	4	5	3	4	4	4	5	4	2	2	4	3	4	4	4	5	3	3	9	2	2	1	4	3	3	4	4	5	2	5	5
1	1	2	3	2	2	4	5	3	4	4	4	4	5	4	4	4	4	4	4	4	3	2	2	2	5	5	4	5	4	4	4	5	5	1	5	5
1	1	2	3	2	2	4	5	3	4	5	5	5	4	3	2	4	4	4	4	5	2	2	1	1	5	5	4	3	3	4	4	4	5	1	5	5
1	2	1	2	1	2	4	5	3	4	5	5	3	3	2	1	4	5	5	5	3	4	2	4	3	4	4	3	3	3	3	3	5	5	1	5	5
2	1	2	3	2	2	4	5	3	4	3	4	5	4	4	3	4	5	5	5	5	2	2	2	2	4	4	3	5	3	4	4	5	4	3	4	4
2	1	2	3	2	2	4	5	3	5	9	9	5	2	5	2	5	4	4	5	5	1	1	4	2	5	5	4	1	3	4	5	5	4	2	5	5
1	1	1	3	1	2	4	5	4	3	4	4	3	4	2	3	4	4	4	3	3	2	2	3	2	5	4	5	5	4	3	3	3	4	2	5	5
1	2	1	2	1	2	4	5	4	3	3	4	4	4	2	2	4	5	5	4	4	4	3	3	2	5	3	4	4	2	1	4	2	4	2	5	5
1	2	1	1	1	2	4	5	4	4	3	5	5	4	2	2	5	3	5	4	3	4	2	4	1	4	2	4	5	4	3	4	5	5	2	5	5
1	2	1	2	1	1	4	5	4	4	5	5	5	4	3	2	5	4	4	5	5	1	2	4	1	5	4	5	2	4	2	2	5	5	2	5	4
1	2	1	2	2	1	4	5	4	4	4	4	4	4	2	2	4	5	4	4	5	4	2	2	2	4	4	2	2	2	3	4	3	3	2	5	5
1	2	1	2	1	1	4	5	4	4	5	4	5	2	2	1	4	4	4	5	5	4	3	4	4	3	4	3	3	3	3	3	3	4	1	5	5
1	2	1	2	1	1	4	5	4	4	3	4	3	4	3	3	4	4	4	4	4	2	4	2	2	4	4	4	4	4	4	4	4	4	3	4	4
1	1	1	2	1	2	4	5	4	4	4	4	4	4	2	3	4	9	9	9	9	9	9	9	9	9	9	9	9	9	9	9	9	9	9	9	9
1	1	1	2	1	2	4	5	4	4	5	5	5	4	3	3	5	4	4	4	4	1	1	1	1	5	5	5	5	5	4	4	3	5	2	5	5
1	1	2	2	1	2	4	5	4	4	4	4	4	4	4	4	4	4	3	4	3	3	3	2	2	4	4	3	3	3	3	3	3	4	2	4	4
1	1	2	3	1	2	4	5	4	4	4	5	5	5	2	4	5	5	5	5	5	1	1	4	2	5	5	5	5	3	5	5	5	5	1	5	5
1	1	2	2	1	2	4	5	4	4	5	5	5	5	2	2	4	3	4	5	5	3	3	2	2	4	4	4	3	2	2	3	3	4	4	5	5
1	2	1	1	1	2	4	5	4	4	2	5	5	4	2	1	4	4	4	4	4	5	1	5	5	3	3	3	3	3	3	3	3	4	2	5	5
1	2	1	3	1	2	4	5	4	4	5	5	5	4	2	2	4	5	5	5	5	1	1	1	1	5	5	5	4	3	3	3	3	5	1	5	5
1	2	1	1	1	2	4	5	4	4	4	4	5	5	3	2	5	5	5	5	4	4	4	4	2	4	5	5	5	5	5	5	5	4	2	5	5
1	1	2	3	2	9	4	5	4	4	4	4	4	4	4	4	4	5	5	5	5	1	1	4	4	5	4	5	5	2	3	9	9	3	3	4	4
1	2	1	3	1	2	4	5	4	4	4	4	4	4	4	4	4	5	4	4	3	4	1	1	1	5	4	5	5	4	5	9	9	4	3	5	5
2	1	2	3	1	2	4	5	4	4	4	4	4	4	4	4	2	4	4	5	5	2	2	2	2	5	4	4	2	2	4	4	2	4	2	5	5
2	1	2	2	2	2	4	5	4	4	4	4	4	4	4	3	5	5	4	4	3	1	1	2	2	4	4	4	3	3	3	3	4	5	1	5	5
2	2	1	3	1	2	4	5	4	4	4	4	4	4	4	4	4	5	5	5	5	1	1	4	4	5	4	5	5	2	3	9	9	3	3	4	4
9	1	1	3	2	2	4	5	4	5	4	5	5	3	1	3	4	5	4	4	5	4	1	2	1	4	4	5	5	3	4	4	4	5	2	5	5
1	2	2	2	1	2	4	5	4	5	3	4	4	5	2	3	4	3	3	3	4	3	2	2	2	5	3	4	4	3	4	4	4	4	2	4	4
1	2	1	2	1	3	4	5	4	5	5	4	5	4	4	3	5	4	4	4	3	2	2	4	2	5	4	4	4	4	5	5	5	4	2	5	5
1	1	1	2	1	2	4	5	4	5	4	2	5	2	2	3	5	4	4	5	4	4	2	2	2	4	2	4	4	3	4	4	4	4	2	5	5
1	1	2	1	2	2	4	5	4	5	5	5	5	5	4	4	5	4	4	4	4	3	4	4	4	4	4	4	4	4	4	4	5	5	1	5	5
1	1	2	1	2	2	4	5	4	5	5	5	5	4	3	3	5	4	5	5	4	3	2	4	2	5	5	5	5	5	5	5	5	4	1	5	5
1	1	1	2	2	2	4	5	4	5	4	4	5	4	2	3	5	4	5	4	5	1	2	2	1	5	5	5	5	5	5	5	5	4	2	5	5
1	1	2	3	2	2	4	5	4	5	3	4	4	4	4	4	2	3	4	3	4	2	4	3	2	3	3	4	3	3	3	3	3	3	2	5	5
1	2	1	2	1	2	4	5	4	5	3	3	4	5	3	2	2	4	4	3	4	3	3	3	3	5	5	5	4	4	4	4	2	4	2	5	5
1	1	2	3	2	9	4	5	4	5	2	4	4	4	4	3	4	5	5	5	5	4	2	4	4	5	3	3	3	3	3	9	9	4	1	5	5
1	2	1	3	1	2	4	5	4	5	2	4	4	4	4	3	4	5	5	5	5	4	2	4	4	5	3	3	3	3	3	9	9	4	1	5	5
2	2	1	2	1	3	4	5	4	5	3	5	5	2	2	2	4	4	3	4	4	4	3	2	2	4	4	4	5	4	3	4	5	4	2	5	5
2	1	1	3	1	2	4	5	4	5	4	5	5	3	2	3	5	4	4	5	4	4	3	2	4	3	4	3	4	4	4	3	4	5	2	5	5
2	1	1	3	2	2	4	5	4	5	4	5	5	4	2	1	4	5	3	3	3	4	1	4	1	4	4	9	4	4	3	2	4	4	2	4	4
1	1	2	1	1	2	4	5	5	1	4	4	4	4	1	1	4	4	4	4	5	1	1	4	2	4	2	4	5	1	1	1	5	4	3	5	5
1	2	1	3	1	1	4	5	5	2	2	4	5	5	1	1	4	4	4	4	4	3	3	4	2	3	3	3	3	3	3	3	3	4	4	5	4
1	1	2	1	1	2	4	5	5	2	5	5	4	5	1	1	5	9	9	9	9	9	9	9	9	9	9	9	9	9	9	9	9	9	9	9	9
1	2	1	2	1	3	4	5	5	3	4	4	3	3	2	2	5	4	5	4	4	4	4	3	3	4	2	2	4	2	2	2	4	5	2	5	3
1	1	1	3	1	2	4	5	5	3	4	4	4	5	3	2	4	3	4	4	3	3	4	4	2	4	3	4	2	2	3	3	4	4	2	5	5
1	1	1	3	2	2	4	5	5	4	4	4	4	5	2	2	5	4	4	5	5	4	2	2	2	4	4	4	3	1	4	3	4	4	2	5	5
1	2	1	3	1	2	4	5	5	4	3	4	5	3	2	2	3	4	3	4	3	4	2	4	2	4	4	4	3	3	3	3	3	3	3	5	4
2	1	2	3	1	2	4	5	5	4	4	4	4	5	2	2	5	5	5	5	4	2	2	4	1	4	4	5	5	2	4	4	5	4	2	3	4
1	2	1	2	1	1	4	5	5	5	3	3	4	4	3	3	5	4	4	4	5	4	3	4	4	4	4	4	3	4	4	4	4	4	2	4	4
1	2	1	1	1	1	4	5	5	5	4	4	4	2	1	1	4	4	2	5	3	1	3	4	3	1	2	2	4	5	5	5	5	5	1	5	5
1	1	1	3	2	2	4	5	5	5	2	5	5	5	1	1	3	4	4	4	5	2	2	2	2	4	4	3	3	3	3	3	5	4	4	4	4
1	1	2	9	1	2	4	5	5	5	4	4	4	4	2	2	5	3	4	4	4	1	1	1	1	5	4	5	3	3	3	3	3	5	2	5	5
2	1	1	3	2	2	4	5	5	5	4	4	5	5	4	4	5	4	4	5	4	4	4	5	4	5	4	4	5	2	4	4	3	4	3	4	3
1	2	1	1	1	1	5	9	5	5	5	5	5	5	2	4	5	4	4	2	2	3	4	5	2	4	1	5	5	5	4	5	5	5	1	5	5
2	1	1	2	2	2	5	1	1	4	5	4	5	2	1	1	2	2	2	4	5	5	2	2	4	5	5	2	2	2	1	1	2	2	4	5	5
1	2	1	1	1	3	5	1	1	5	9	5	5	2	1	1	4	5	5	5	2	4	2	4	1	4	4	4	4	1	4	4	4	4	2	5	5
2	2	1	1	1	2	5	1	2	4	4	4	4	3	2	4	4	4	3	5	5	2	3	2	2	4	3	4	4	4	4	9	9	3	5	5	5
1	1	1	1	2	2	5	1	2	5	5	5	5	4	3	3	4	5	5	5	4	5	5	2	2	4	4	2	4	4	5	5	5	3	3	5	4
1	2	1	2	1	3	5	1	4	4	4	5	4	1	1	1	4	4	1	1	1	1	1	4	2	5	2	5	1	1	1	4	4	1	5	5	5
1	2	1	2	2	3	5	2	1	4	2	4	4	1	1	1	4	5	5	5	5	2	1	4	2	4	4	2	3	2	4	4	4	4	4	5	3
1	1	2	1	2	2	5	2	1	5	5	2	4	2	1	1	2	5	4	5	5	1	1	4	2	2	2	2	5	2	5	5	4	2	5	2	2
1	1	1	1	1	2	5	2	2	1	1	2	4	1	1	1	1	4	4	4	5	5	5	2	4	4	4	4	1	1	4	4	5	1	5	1	1
1	1	2	1	1	2	5	2	2	3	5	5	5	4	1	1	3	5	5	5	4	3	5	4	2	5	5	5	5	3	5	5	5	2	4	2	2
1	2	2	2	1	3	5	2	2	5	2	5	5	3	2	4	4	4	5	4	1	3	2	2	2	4	4	4	4	4	3	3	4	4	2	5	5
1	2	1	2	1	1	5	2	2	5	5	5	5	2	2	2	5	2	5	5	5	5	5	1	1	5	1	4	4	1	1	5	5	4	2	5	5
1	1	1	1	1	2	5	2	2	5	5	4	5	3	1	1	5	4	5	4	4	1	1	4	1	4	4	4	4	2	4	4	4	4	2	5	5
2	1	1	2	1	2	5	2	2	5	4	5	2	3	1	2	4	5	5	5	2	5	3	1	4	5	2	4	4	1	2	2	5	4	4	5	5
9	2	9	9	9	9	5	2	3	2	2	3	5	3	1	1	3	5	3	5	4	4	5	5	2	4	4	3	5	4	4	9	9	3	4	5	5
1	2	1	1	1	1	5	2	3	4	2	5	5	1	1	1	4	2	4	4	1	1	1	1	1	4	4	4	1	1	4	4	5	3	3	4	4
1	1	1	1	1	2	5	2	3	4	5	4	5	3	1	2	5	4	3	5	2	5	5	4	5	2	2	3	4	3	3	4	4	2	4	5	5
1	1	1	1	1	2	5	2	3	5	4	4	4	4	4	4	5	4	4	4	4	4	4	4	4	4	4	4	4	4	4	4	4	4	4	4	4
1	2	1	3	1	2	5	2	4	4	4	4	5	3	2	2	4	5	4	5	5	4	2	2	2	2	4	4	4	3	4	4	4	3	3	5	5
1	2	1	2	1	1	5	2	5	5	4	5	4	2	1	1	5	5	3	4	3	2	1	2	2	5	4	4	2	1	3	4	3	5	1	5	5
2	1	2	2	1	2	5	3	2	1	3	4	4	1	1	2	2	4	3	4	3	3	3	3	3	3	3	3	3	3	3	3	3	1	5	3	2
1	2	1	2	1	3	5	3	3	4	4	4	4	3	1	1	3	4	5	4	4	2	4	2	1	4	3	4	3	1	2	2	9	4	2	4	4
1	2	1	2	1	3	5	3	3	4	4	4	5	4	2	2	4	5	5	5	3	3	2	4	3	5	3	2	2	2	3	3	5	3	4	5	4
1	2	2	2	1	1	5	3	3	4	3	5	4	2	1	1	3	5	3	5	3	1	1	1	1	4	4	4	1	1	4	3	3	4	2	5	5
1	1	1	1	1	2	5	3	3	4	4	4	5	3	2	1	4	5	3	4	5	4	4	5	4	4	4	5	5	3	4	4	3	5	2	5	5
1	1	1	1	1	2	5	3	3	4	4	5	5	3	1	2	4	5	4	4	5	4	2	2	2	4	4	4	5	4	4	5	4	5	2	5	5
1	2	1	1	1	3	5	3	3	5	4	4	4	3	3	4	4	4	5	5	5	3	3	3	3	4	3	3	4	3	2	2	1	3	2	4	4
1	1	2	3	1	2	5	3	3	5	4	5	5	5	4	4	4	4	4	5	5	4	2	2	1	5	4	1	1	1	1	1	4	5	1	5	5
1	2	1	1	1	2	5	3	3	5	5	5	5	4	3	3	5	5	4	5	5	5	5	4	4	3	4	3	5	5	5	5	5	3	3	5	5
1	1	1	2	1	2	5	3	3	5	5	4	4	5	2	2	5	5	5	5	5	2	1	2	2	3	3	4	3	2	2	2	4	4	2	5	5
2	2	1	2	1	3	5	3	3	5	4	4	4	2	3	2	4	4	4	3	5	2	2	5	2	4	4	2	5	2	4	4	1	3	4	5	3
2	2	1	2	1	3	5	3	3	5	4	4	5	3	1	1	3	4	3	5	4	4	5	5	1	4	3	3	4	4	2	2	5	4	2	4	4
2	1	2	1	1	2	5	3	3	5	5	5	5	3	3	3	5	5	5	4	3	3	2	2	2	4	4	4	4	4	4	4	5	5	1	2	2
1	2	1	2	1	3	5	3	4	4	4	4	4	3	3	4	4	4	4	4	2	4	3	4	2	3	4	2	2	2	2	2	4	4	2	5	5
1	1	2	2	1	2	5	3	4	4	4	4	5	3	3	3	5	4	3	5	4	2	4	3	2	4	3	4	4	4	3	5	5	3	2	4	4
1	1	1	2	1	2	5	3	4	4	3	4	5	2	2	3	4	4	5	3	2	4	4	2	2	5	4	3	3	3	3	3	3	4	2	5	5
1	2	1	2	1	2	5	3	4	4	4	5	5	4	2	1	5	5	5	5	5	4	1	3	2	5	5	3	3	1	5	5	5	4	2	5	5
1	1	1	1	1	2	5	3	4	4	4	5	5	3	3	3	5	4	4	5	4	4	5	4	3	3	3	2	4	4	4	9	9	2	4	4	4
2	1	1	2	1	2	5	3	4	4	5	5	5	4	2	4	5	5	5	5	2	2	2	4	1	4	5	4	4	4	5	5	5	4	2	5	5
2	1	1	2	1	2	5	3	4	4	4	5	3	5	2	4	4	4	1	5	5	3	1	2	2	4	4	3	4	3	4	4	3	3	4	2	4
2	2	1	3	2	2	5	3	4	4	4	5	5	3	3	3	5	4	4	5	4	4	5	4	3	3	3	2	4	4	4	9	9	2	4	4	4
1	2	1	2	2	1	5	3	4	5	4	4	5	4	4	3	5	4	5	5	3	1	1	3	1	3	4	2	3	2	5	5	5	5	5	5	5
1	2	1	2	1	3	5	3	4	5	5	5	4	3	1	1	3	4	4	4	3	1	1	1	1	5	5	5	2	2	3	3	5	5	3	5	5
1	2	1	2	1	3	5	3	4	5	4	4	4	3	2	2	5	4	4	4	5	4	1	4	2	5	4	4	4	4	2	2	4	5	2	5	5
1	2	1	2	1	3	5	3	4	5	5	5	4	4	3	3	3	4	4	5	4	5	4	3	3	4	4	4	5	4	3	4	2	4	2	4	4
1	2	1	2	1	1	5	3	4	5	4	5	5	4	3	3	5	4	3	4	4	4	1	3	3	2	4	2	4	4	4	5	5	5	1	5	5
1	2	1	2	1	1	5	3	4	5	4	4	5	4	2	4	5	4	4	5	5	2	2	2	1	5	4	1	5	2	4	4	4	5	2	5	5
1	2	1	1	1	1	5	3	4	5	4	4	5	3	2	2	5	4	4	5	4	4	1	1	1	5	5	5	5	9	3	5	5	5	2	5	5
1	1	1	2	1	2	5	3	4	5	4	5	5	3	3	3	5	5	3	5	4	4	2	4	1	4	2	3	5	4	4	4	5	4	1	4	5
2	2	1	2	1	3	5	3	4	5	5	4	5	3	2	2	5	4	4	4	3	3	2	2	2	5	2	5	5	1	1	4	5	5	1	5	5
2	1	1	3	2	2	5	3	4	5	4	5	5	3	2	1	5	5	2	5	4	4	1	4	2	4	4	4	5	4	4	4	4	4	2	4	4
2	1	1	3	2	2	5	3	4	5	5	4	5	3	3	2	5	5	5	5	5	4	2	3	3	5	3	4	5	3	2	4	4	4	2	5	5
2	2	1	3	1	2	5	3	4	5	3	4	5	3	1	2	3	5	5	5	5	1	5	4	4	5	5	3	5	3	3	9	9	4	3	4	4
2	1	1	2	2	2	5	3	5	4	4	5	5	4	3	4	5	5	5	5	5	1	4	1	1	5	5	5	5	5	5	5	5	5	1	5	5
1	2	1	2	1	3	5	3	5	5	5	3	5	3	1	1	5	4	3	4	5	3	3	4	3	4	5	4	1	1	4	1	5	5	1	5	5
1	1	2	3	2	2	5	3	5	5	5	5	5	3	3	3	5	5	5	5	5	2	2	5	2	5	2	4	4	4	4	4	3	4	2	5	5
2	2	1	2	1	2	5	3	5	5	3	5	5	3	3	1	3	5	4	5	3	5	5	5	4	5	3	4	5	3	4	4	5	4	2	4	4
2	2	1	1	1	2	5	3	5	5	3	4	5	5	2	2	5	4	4	4	3	4	5	4	4	5	4	3	4	4	4	9	9	5	3	5	5
1	1	2	1	1	2	5	4	9	5	5	4	5	3	2	2	5	4	5	5	3	4	2	1	2	5	5	5	5	5	5	5	5	4	2	5	5
1	2	1	2	1	1	5	4	2	4	5	4	5	3	2	2	4	5	3	4	1	4	4	5	4	5	5	3	4	3	1	3	3	3	1	5	5
1	2	1	2	1	3	5	4	2	4	1	5	5	5	1	2	2	4	4	5	5	3	2	1	1	4	4	4	5	1	4	5	1	2	4	5	5
1	1	2	2	2	2	5	4	2	4	2	4	4	1	1	3	2	4	5	5	2	1	1	4	2	5	5	4	2	4	2	2	4	3	2	2	4
1	2	1	2	1	1	5	4	2	5	2	5	5	2	2	2	5	3	5	4	4	3	2	2	1	5	4	4	5	1	5	5	2	5	2	5	5
1	2	1	2	1	1	5	4	2	5	5	5	5	4	1	1	4	4	4	4	4	2	2	2	2	4	4	4	4	3	4	4	4	4	2	4	4
1	1	1	2	1	2	5	4	2	5	5	4	2	4	2	2	4	5	4	4	5	5	4	4	2	2	2	2	4	2	2	4	4	4	2	5	5
2	2	1	2	1	3	5	4	2	5	5	5	4	3	2	2	4	3	3	3	3	3	3	3	3	3	3	3	3	3	3	3	3	3	3	4	4
1	2	2	1	1	3	5	4	3	3	2	4	4	1	1	1	4	4	2	4	3	4	2	4	2	4	4	3	4	1	1	1	4	3	4	4	4
2	2	1	3	2	9	5	4	3	3	3	3	4	3	2	2	5	5	4	5	2	4	2	5	2	1	1	1	1	1	1	1	1	5	1	4	4
1	2	1	1	1	3	5	4	3	4	3	5	5	2	2	1	2	4	5	5	3	4	2	3	1	3	3	4	5	3	4	4	4	5	2	5	5
1	2	1	2	1	3	5	4	3	4	2	4	4	2	1	1	4	5	3	5	3	1	1	1	1	4	4	1	1	1	4	4	5	4	2	4	4
1	2	1	2	1	3	5	4	3	4	2	5	5	4	1	1	4	5	5	5	2	4	4	5	2	5	4	4	5	2	2	2	5	5	2	5	5
1	2	1	2	1	3	5	4	3	4	4	4	4	4	2	2	4	4	4	4	2	2	4	4	3	4	4	1	3	3	4	4	3	4	2	4	4
1	2	1	2	1	3	5	4	3	4	4	4	4	4	2	2	4	4	4	4	3	3	2	4	3	4	4	4	3	3	3	4	2	3	2	4	4
1	2	1	2	1	1	5	4	3	4	3	4	4	4	3	2	5	5	5	4	3	3	1	3	3	3	3	3	4	4	3	4	4	5	2	5	5
1	1	2	1	1	2	5	4	3	4	4	4	4	5	2	1	2	3	4	4	3	4	4	3	4	3	4	3	4	3	4	4	3	3	2	5	5
1	1	1	1	2	2	5	4	3	4	4	5	5	5	2	4	4	4	5	5	5	5	1	1	1	3	2	4	3	3	4	4	4	4	3	2	2
1	1	2	2	1	2	5	4	3	4	4	5	4	4	2	2	4	4	5	4	3	4	2	2	4	4	4	4	4	2	3	3	3	4	2	4	4
1	2	1	1	1	2	5	4	3	4	5	4	5	2	2	2	4	3	3	3	5	4	2	2	2	4	4	4	4	4	4	4	4	5	1	5	5
1	1	2	3	1	2	5	4	3	4	5	4	4	4	4	2	5	4	4	4	4	4	3	2	2	4	4	4	4	2	3	3	4	5	2	5	5
1	1	2	3	2	9	5	4	3	4	5	5	5	3	3	2	5	3	3	3	3	1	1	3	1	2	2	3	3	1	4	9	9	3	2	4	4
2	2	1	2	1	3	5	4	3	4	4	3	5	3	2	2	2	5	3	4	3	2	2	2	2	4	4	4	4	2	2	3	4	3	2	5	4
2	2	1	3	1	3	5	4	3	4	4	3	2	2	1	1	4	5	5	5	4	4	2	4	2	4	4	4	4	2	4	5	4	3	4	4	4
2	1	1	3	1	2	5	4	3	4	5	5	4	3	3	2	4	5	5	5	2	2	1	4	2	5	4	4	2	3	2	2	3	4	2	4	5
2	2	1	2	1	2	5	4	3	4	5	5	5	3	3	2	5	3	3	3	3	1	1	3	1	2	2	3	3	1	4	9	9	3	2	4	4
1	2	1	2	1	3	5	4	3	5	5	3	5	3	3	2	4	3	4	5	3	3	3	3	1	5	5	2	5	3	4	5	4	4	3	5	4
1	2	1	2	1	3	5	4	3	5	3	5	5	4	1	2	4	4	3	4	3	3	4	4	2	4	3	3	5	3	4	4	4	3	4	4	5
1	2	1	2	1	3	5	4	3	5	4	5	5	5	3	3	5	5	5	4	5	4	2	3	3	3	4	4	3	4	4	4	5	3	4	5	5
1	2	1	1	1	3	5	4	3	5	5	4	5	4	3	2	5	5	4	4	4	5	2	4	1	4	4	5	9	2	3	4	5	5	2	5	5
1	2	1	2	1	3	5	4	3	5	5	5	5	2	1	1	5	1	1	5	4	3	1	3	1	5	4	5	1	1	2	2	4	2	4	5	4
1	2	1	2	1	1	5	4	3	5	4	4	5	3	2	2	4	4	2	4	3	2	2	4	2	2	2	4	3	3	2	4	3	2	4	5	2
1	2	1	2	2	1	5	4	3	5	5	5	5	5	3	4	5	4	5	5	4	5	5	4	2	4	3	4	5	4	4	5	5	5	4	5	5
1	2	1	3	1	1	5	4	3	5	5	4	4	4	2	4	4	5	5	5	5	3	5	5	5	4	3	3	5	2	3	4	4	5	2	5	5
1	1	2	2	2	2	5	4	3	5	5	4	5	3	3	2	4	4	4	5	4	1	1	1	2	4	5	4	2	4	4	4	4	5	1	4	5
1	1	1	2	9	2	5	4	3	5	5	5	4	3	4	4	3	4	5	4	3	4	2	3	2	4	4	3	4	9	4	4	3	4	1	5	5
1	1	1	1	1	2	5	4	3	5	5	5	5	1	1	1	5	3	5	5	5	1	1	1	1	5	4	4	5	4	2	1	4	5	1	5	5
1	1	2	2	2	2	5	4	3	5	5	5	4	4	4	4	5	4	3	4	5	2	2	2	3	4	4	5	4	9	3	3	5	4	2	5	5
1	1	1	2	2	2	5	4	3	5	5	5	5	3	2	2	5	5	2	4	5	2	4	4	3	5	5	4	2	2	1	1	2	4	2	5	5
1	1	1	2	1	2	5	4	3	5	4	5	4	4	2	3	4	3	4	4	3	2	2	4	1	5	4	4	3	3	2	1	4	3	4	5	5
2	1	1	1	1	2	5	4	3	5	5	4	5	4	4	2	5	5	5	5	5	4	2	1	1	2	5	4	4	5	5	5	5	4	2	5	5
2	1	1	2	1	2	5	4	3	5	5	5	5	4	4	2	4	5	5	5	5	4	4	4	4	4	4	4	4	4	4	4	4	5	2	5	5
2	2	1	3	1	2	5	4	3	5	5	5	5	4	4	3	3	4	5	5	3	4	2	2	2	5	5	4	5	3	5	5	5	5	1	5	5
1	2	1	3	1	1	5	4	4	3	4	4	4	4	1	1	3	3	4	4	2	3	3	4	4	4	4	4	2	1	1	2	1	2	4	4	4
1	1	1	2	2	2	5	4	4	3	2	4	5	3	1	2	4	4	4	5	2	4	2	4	2	4	4	4	5	5	2	2	3	4	4	5	5
1	2	1	3	1	2	5	4	4	3	3	4	5	3	2	2	5	5	5	5	4	4	1	4	3	4	4	4	5	1	1	3	5	4	2	5	5
1	1	2	3	2	9	5	4	4	3	4	4	4	4	2	2	5	5	4	5	4	2	2	3	2	4	3	4	3	3	3	9	9	3	2	4	4
1	1	1	3	2	2	5	4	4	3	4	4	4	4	2	2	5	5	4	5	4	2	2	3	2	4	3	4	3	3	3	9	9	3	2	4	4
1	2	1	1	1	1	5	4	4	4	3	5	4	3	2	3	3	4	5	3	3	4	4	3	3	3	3	3	4	3	3	4	4	4	5	5	5
1	2	1	2	1	3	5	4	4	4	5	5	5	5	2	2	5	5	5	5	5	4	3	4	1	4	4	5	2	4	4	4	4	5	1	5	5
1	2	1	2	1	3	5	4	4	4	3	4	5	3	2	2	4	2	3	5	3	5	1	1	1	3	4	1	1	4	5	5	5	1	1	5	5
1	2	1	1	2	3	5	4	4	4	4	4	4	3	2	2	4	4	5	5	3	2	2	4	2	5	3	2	2	2	3	3	2	5	2	5	5
1	2	1	2	1	1	5	4	4	4	4	5	4	5	4	3	3	5	5	4	4	3	4	3	3	5	5	5	3	3	4	4	5	4	3	5	4
1	2	1	2	1	1	5	4	4	4	4	4	4	3	2	2	3	9	9	9	9	9	9	9	9	9	9	9	9	9	9	9	9	9	9	9	9
1	1	2	3	1	2	5	4	4	4	5	4	4	3	4	3	4	5	4	3	5	3	4	5	2	5	5	5	3	4	5	5	5	5	3	5	5
1	1	1	1	2	2	5	4	4	4	5	5	5	4	1	2	4	4	4	5	5	5	2	4	4	4	2	2	2	3	4	5	3	4	2	4	4
1	1	1	3	2	2	5	4	4	4	3	3	5	3	2	2	3	1	4	3	4	1	2	2	5	4	4	3	4	2	4	4	5	3	3	4	4
1	1	1	3	1	2	5	4	4	4	4	4	4	4	4	4	4	4	4	4	4	3	3	3	2	5	4	4	4	4	4	4	5	4	2	5	5
1	1	1	3	1	2	5	4	4	4	4	4	4	4	2	2	4	4	4	5	5	4	2	4	2	5	4	3	4	3	2	2	2	3	3	3	4
1	1	2	2	2	2	5	4	4	4	4	4	5	5	4	3	4	4	5	5	4	4	2	3	2	4	5	4	4	2	5	5	5	5	2	5	5
1	2	1	3	1	2	5	4	4	4	4	4	4	4	3	3	4	4	4	4	3	4	3	3	3	4	4	4	4	3	3	3	3	4	2	5	5
1	2	1	1	1	2	5	4	4	4	4	4	4	4	4	2	5	4	4	4	4	2	2	2	2	2	4	4	4	2	2	2	4	4	4	5	5
1	1	1	2	2	2	5	4	4	4	4	4	4	4	2	2	4	2	2	4	2	2	4	4	4	4	4	2	2	2	2	2	2	4	2	4	4
1	1	1	1	1	2	5	4	4	4	5	5	5	3	2	2	4	5	4	4	4	4	2	4	1	4	5	4	5	3	4	4	4	5	1	5	5
1	1	1	3	2	9	5	4	4	4	4	4	4	1	1	1	4	5	2	4	4	1	2	4	2	4	4	1	4	1	4	9	9	2	3	4	4
2	2	1	3	2	2	5	4	4	4	4	4	4	1	1	1	4	5	2	4	4	1	2	4	2	4	4	1	4	1	4	9	9	2	3	4	4
9	2	9	9	9	9	5	4	4	5	5	4	5	5	2	2	5	5	5	5	5	1	1	1	1	5	5	5	5	4	5	9	9	2	4	4	4
1	2	1	2	1	1	5	4	4	5	4	5	4	4	3	3	4	4	4	4	4	3	2	2	2	4	4	4	3	3	3	3	3	4	2	5	5
1	2	1	2	1	3	5	4	4	5	4	5	5	4	2	2	4	4	5	5	4	2	1	2	1	4	4	4	3	3	3	4	2	3	3	4	4
1	2	1	2	1	1	5	4	4	5	5	5	5	4	4	4	5	4	4	4	5	2	1	2	2	4	5	4	4	3	1	4	4	5	2	5	5
1	2	1	2	1	1	5	4	4	5	5	4	5	4	2	3	5	4	4	4	4	2	2	2	2	4	4	4	4	4	4	4	4	4	2	4	4
1	2	1	1	1	3	5	4	4	5	5	4	5	3	3	2	4	4	3	5	4	2	2	4	2	4	4	4	4	4	3	3	4	4	2	5	5
1	2	1	2	1	3	5	4	4	5	2	5	5	3	1	1	3	2	4	5	3	5	2	2	2	5	5	5	5	5	3	3	5	4	1	5	5
1	2	1	2	1	3	5	4	4	5	5	5	5	5	4	4	5	5	4	5	5	3	2	4	2	4	3	2	5	3	4	4	4	5	1	5	5
1	2	1	2	1	3	5	4	4	5	3	5	5	3	3	3	5	5	5	5	5	3	2	1	1	5	3	5	5	5	3	3	4	5	5	5	5
1	2	1	1	1	3	5	4	4	5	5	5	4	4	2	2	4	4	4	4	2	4	2	4	2	4	4	2	4	4	4	4	4	4	2	5	5
1	2	1	2	1	3	5	4	4	5	5	5	5	4	3	2	5	5	5	5	5	3	3	2	3	4	4	3	4	4	4	4	4	4	2	4	4
1	2	1	2	1	3	5	4	4	5	5	4	4	3	3	3	4	4	3	5	3	5	2	4	2	4	4	4	4	3	4	4	4	5	1	5	5
1	2	1	2	1	3	5	4	4	5	5	4	5	5	2	2	5	5	5	5	5	2	2	4	2	4	4	4	3	2	4	2	4	4	2	5	5
1	2	2	2	1	3	5	4	4	5	5	5	5	4	1	4	4	4	4	4	4	4	4	4	2	4	2	5	4	4	4	4	5	4	4	4	4
1	2	1	1	2	3	5	4	4	5	5	5	4	4	2	2	4	4	3	4	4	2	4	2	1	4	4	4	3	3	3	3	3	4	2	5	5
1	2	1	2	1	3	5	4	4	5	5	5	5	4	2	3	5	4	4	5	2	4	2	2	2	4	3	5	5	3	2	2	2	4	2	5	5
1	2	1	2	1	1	5	4	4	5	4	4	4	3	2	2	5	5	4	4	3	4	2	5	3	4	4	3	4	3	4	4	4	4	2	5	4
1	2	1	2	1	1	5	4	4	5	3	5	5	3	3	2	3	4	5	4	3	2	2	2	2	4	4	4	4	4	4	3	3	5	1	5	5
1	2	1	2	1	3	5	4	4	5	4	5	4	2	2	2	5	4	2	4	4	4	3	5	2	4	3	4	1	1	1	4	2	4	3	5	5
1	2	1	2	1	1	5	4	4	5	4	5	5	2	2	2	4	4	5	4	4	4	1	3	3	4	2	5	4	4	4	5	4	5	2	5	5
1	2	1	1	1	1	5	4	4	5	4	5	5	4	2	4	5	4	4	4	4	3	1	4	1	3	2	2	4	2	2	2	4	5	2	5	5
1	2	1	1	1	1	5	4	4	5	5	5	5	4	1	1	5	4	5	4	5	4	1	2	1	5	4	4	4	2	4	4	4	5	2	5	5
1	2	1	1	1	1	5	4	4	5	5	5	5	1	1	1	5	5	3	4	4	3	2	4	2	5	2	5	4	3	3	3	3	4	2	5	5
1	2	1	2	1	3	5	4	4	5	4	4	2	4	2	2	4	4	4	4	3	2	2	2	1	4	4	4	4	3	2	2	2	4	2	5	4
1	1	2	3	1	2	5	4	4	5	2	4	4	2	2	2	2	5	2	2	5	1	1	1	1	5	5	5	5	5	5	5	5	5	4	5	5
1	1	1	2	1	2	5	4	4	5	5	5	5	3	3	3	5	5	4	4	4	2	1	1	1	5	5	5	5	5	5	5	5	5	2	5	5
1	1	1	2	1	2	5	4	4	5	5	5	5	4	2	4	4	3	3	5	5	2	2	2	4	5	5	3	5	5	5	5	5	5	1	5	5
1	1	1	3	2	2	5	4	4	5	5	4	5	4	2	2	5	4	4	5	5	4	2	2	2	5	4	4	2	5	4	4	4	5	2	5	5
1	1	1	2	2	2	5	4	4	5	4	5	5	4	2	2	4	5	4	4	4	4	5	5	1	4	2	2	4	2	2	2	5	5	2	5	5
1	1	1	2	2	2	5	4	4	5	5	5	5	4	3	2	5	5	5	5	5	2	2	4	2	5	5	3	3	4	4	4	3	4	3	5	5
1	1	1	1	2	2	5	4	4	5	4	4	5	1	1	1	5	4	5	5	3	1	1	4	4	4	4	1	5	1	4	4	1	4	1	5	5
1	1	2	1	2	2	5	4	4	5	4	5	4	4	2	2	5	5	5	4	4	1	2	2	2	4	5	4	4	4	4	4	4	5	1	5	5
1	1	1	1	2	2	5	4	4	5	5	5	3	4	2	2	5	4	5	4	2	4	4	3	2	4	3	4	5	5	3	3	4	4	2	5	5
1	1	2	1	2	2	5	4	4	5	5	5	5	3	3	4	5	4	3	4	4	2	2	2	2	4	4	5	5	2	4	4	5	4	2	4	4
1	1	1	1	2	2	5	4	4	5	4	5	5	5	4	3	4	5	5	5	5	2	2	3	1	4	4	5	5	4	4	4	4	5	1	5	5
1	1	1	3	2	2	5	4	4	5	5	5	5	5	4	3	5	5	4	3	5	2	2	3	2	5	4	2	4	4	4	4	5	5	1	5	5
1	1	1	3	1	2	5	4	4	5	4	5	4	3	2	1	2	5	5	5	4	3	2	5	2	2	4	2	4	4	3	3	4	4	2	3	4
1	1	1	3	1	2	5	4	4	5	5	5	5	5	2	2	5	5	5	5	5	9	9	9	9	5	5	3	5	2	4	4	4	5	2	5	5
1	2	1	3	1	2	5	4	4	5	2	4	4	3	2	2	2	5	4	4	4	4	3	3	2	5	5	4	2	2	3	3	4	4	2	4	4
1	2	2	2	1	2	5	4	4	5	5	5	5	4	2	3	5	4	4	4	4	2	2	3	2	2	2	1	3	2	4	4	5	5	1	5	5
1	2	1	3	1	2	5	4	4	5	4	5	4	4	4	3	3	4	4	3	5	2	2	4	2	4	4	4	4	4	3	3	4	4	2	5	5
1	2	1	1	1	2	5	4	4	5	4	4	5	3	2	2	5	4	5	4	4	4	1	2	2	5	4	5	4	2	2	2	2	5	2	5	5
1	2	1	1	1	2	5	4	4	5	5	5	5	5	2	2	4	5	4	4	2	5	5	2	2	2	2	1	5	1	4	4	4	3	3	5	5
1	2	1	1	1	2	5	4	4	5	3	5	5	4	2	3	5	5	5	5	5	5	3	3	3	4	4	4	4	4	4	4	4	3	3	4	4
1	1	1	3	2	2	5	4	4	5	5	5	5	4	4	4	5	5	4	5	2	2	2	2	2	4	4	4	4	4	5	5	4	5	2	5	5
1	2	1	1	1	2	5	4	4	5	5	5	5	5	2	2	5	1	3	3	3	2	2	2	2	4	4	4	5	3	4	4	4	4	2	4	4
1	1	1	2	1	2	5	4	4	5	5	5	4	4	4	2	5	4	4	5	2	1	1	1	1	5	4	5	2	4	1	1	2	4	2	5	5
1	1	1	3	1	9	5	4	4	5	4	5	4	4	2	3	5	4	4	4	4	4	2	2	2	4	4	2	4	4	4	9	9	3	2	5	5
1	1	1	1	2	2	5	4	4	5	5	4	5	5	2	2	5	5	5	5	5	1	1	1	1	5	5	5	5	4	5	9	9	2	4	4	4
1	1	1	3	2	9	5	4	4	5	5	4	3	3	3	3	5	9	9	9	9	9	9	9	9	9	9	9	9	9	9	9	9	9	9	9	9
1	1	1	3	2	9	5	4	4	5	4	5	4	4	2	3	5	4	4	4	4	4	2	2	2	4	4	2	4	4	4	9	9	3	2	5	5
2	1	1	1	2	2	5	4	4	5	5	4	4	3	3	3	5	4	4	4	2	1	1	4	1	2	4	4	2	3	4	4	4	4	2	5	5
2	2	1	3	1	2	5	4	4	5	5	4	3	3	3	3	5	9	9	9	9	9	9	9	9	9	9	9	9	9	9	9	9	9	9	9	9
1	1	1	1	1	2	5	4	5	3	2	4	5	3	1	1	5	5	5	5	2	5	5	4	2	2	4	2	4	5	5	5	5	3	3	5	5
1	2	1	3	1	2	5	4	5	4	4	5	5	5	5	2	3	5	2	2	4	1	1	1	1	5	3	4	4	4	2	9	1	5	1	5	5
2	1	1	3	1	2	5	4	5	4	5	5	5	4	2	2	5	5	4	5	2	1	1	2	1	4	5	5	9	4	4	4	4	5	2	5	5
1	2	1	2	1	1	5	4	5	5	3	5	5	3	2	2	3	4	3	5	3	2	2	2	2	4	4	3	5	4	4	5	5	4	3	5	5
1	2	1	2	1	3	5	4	5	5	5	5	5	2	2	2	5	9	9	9	9	9	9	9	9	9	9	9	9	9	9	9	9	9	9	9	9
1	2	1	2	1	3	5	4	5	5	4	5	5	2	1	1	4	4	4	5	4	4	4	2	1	4	4	4	5	4	4	4	4	5	2	5	5
1	2	1	1	1	3	5	4	5	5	4	5	5	5	4	4	4	5	5	5	5	1	1	5	1	5	5	4	5	3	3	3	3	4	2	5	5
1	2	1	2	1	3	5	4	5	5	4	4	4	3	1	1	4	5	5	5	5	4	2	4	3	5	3	4	5	3	3	3	5	4	3	5	5
1	2	1	2	1	3	5	4	5	5	4	5	5	3	2	2	4	3	3	5	4	4	1	2	1	4	2	4	3	2	3	3	4	5	1	5	5
1	2	1	2	1	1	5	4	5	5	5	5	5	4	3	2	5	4	4	5	4	2	1	4	1	5	3	4	3	3	3	3	4	5	1	5	5
1	2	1	2	1	1	5	4	5	5	5	5	5	4	2	1	5	5	4	5	5	4	2	4	2	5	2	5	4	2	2	4	5	5	2	5	5
1	2	1	2	1	1	5	4	5	5	5	5	5	4	2	4	5	4	4	4	4	4	2	2	2	4	4	4	4	2	4	4	4	5	1	5	5
1	2	1	2	1	1	5	4	5	5	4	5	5	3	4	1	4	4	4	5	5	4	2	2	1	5	4	2	4	1	4	4	5	5	2	5	5
1	2	1	2	1	1	5	4	5	5	5	5	5	4	4	2	4	3	4	3	5	1	1	4	2	4	3	4	4	1	3	4	3	5	2	5	5
1	2	1	2	1	1	5	4	5	5	3	5	5	3	1	1	3	5	3	4	4	1	1	1	1	4	4	1	5	2	4	4	4	4	2	5	5
1	1	2	3	2	2	5	4	5	5	5	5	4	4	4	4	5	5	4	4	5	2	1	4	1	5	4	4	5	4	5	5	4	5	1	5	5
1	1	2	2	2	2	5	4	5	5	4	4	4	9	4	4	4	5	5	5	5	5	5	5	9	5	5	5	4	5	9	4	4	4	4	4	9
1	1	1	2	1	2	5	4	5	5	5	5	5	4	3	2	5	4	3	4	5	1	2	4	2	5	4	3	3	4	3	3	3	5	1	5	5
1	1	1	3	2	2	5	4	5	5	3	4	4	4	4	4	4	4	4	4	2	2	2	2	2	4	4	5	4	4	5	5	4	5	1	5	5
1	1	2	2	9	2	5	4	5	5	3	5	3	4	2	2	3	4	5	4	5	4	2	3	2	3	4	4	3	3	5	5	4	4	2	2	5
1	2	1	1	1	2	5	4	5	5	4	3	5	4	3	3	5	5	5	5	5	3	3	3	3	3	3	3	4	3	5	5	5	5	1	5	5
1	2	1	3	1	2	5	4	5	5	5	5	5	5	4	4	5	5	5	5	5	1	1	2	1	5	2	4	1	2	2	2	4	5	1	5	5
1	2	1	1	1	2	5	4	5	5	3	5	5	5	2	1	5	2	5	5	4	4	1	2	1	5	4	5	5	3	4	4	5	5	1	5	5
1	1	1	1	2	2	5	4	5	5	5	5	5	5	1	2	5	4	4	4	4	4	1	2	1	5	4	4	5	2	2	2	2	4	2	5	5
1	1	2	2	1	2	5	4	5	5	4	4	4	5	5	4	5	4	4	5	4	2	2	2	1	5	4	5	5	4	5	4	5	5	3	5	5
1	2	1	3	1	2	5	4	5	5	4	4	4	5	4	2	5	5	5	5	5	4	5	5	3	5	5	5	5	3	5	5	5	5	3	5	5
1	1	1	3	2	2	5	4	5	5	4	5	5	5	2	4	5	4	4	4	5	1	2	2	1	5	4	5	5	4	4	9	9	4	2	4	4
2	2	1	2	1	3	5	4	5	5	4	5	5	4	3	3	5	4	5	5	4	1	2	2	1	4	4	4	3	3	4	4	5	5	1	5	5
2	2	1	2	1	3	5	4	5	5	5	5	5	4	2	2	5	5	5	5	5	4	4	5	1	5	4	5	2	1	3	3	4	5	1	5	5
2	2	1	1	1	2	5	4	5	5	4	5	5	5	2	4	5	4	4	4	5	1	2	2	1	5	4	5	5	4	4	9	9	4	2	4	4
1	2	1	3	1	2	5	5	1	1	5	5	5	1	1	1	5	1	5	1	1	1	1	1	1	5	1	1	1	1	1	1	1	2	4	5	5
1	2	1	1	1	2	5	5	2	4	4	5	5	3	1	1	4	4	5	5	5	5	5	1	1	5	5	5	5	5	5	5	5	4	2	4	5
1	1	1	1	2	2	5	5	2	4	4	4	5	4	3	2	4	5	5	5	5	3	2	2	2	5	5	2	2	3	5	5	5	5	3	5	5
1	2	1	2	1	3	5	5	2	5	5	5	4	4	4	4	5	5	4	5	5	2	2	5	2	5	4	5	4	4	4	4	4	4	2	5	5
1	2	1	1	1	3	5	5	2	5	5	5	5	3	2	2	3	4	4	5	5	4	1	3	3	4	4	4	5	3	4	4	5	5	1	5	5
1	2	1	2	1	3	5	5	2	5	3	4	4	3	4	4	5	3	5	5	5	3	4	1	1	1	1	4	1	1	1	1	5	4	3	5	5
1	1	1	1	1	2	5	5	2	5	5	5	5	1	1	1	5	3	5	5	4	1	1	1	1	5	5	5	5	1	3	4	5	5	2	5	5
1	2	1	3	1	2	5	5	2	5	5	5	5	5	3	3	5	5	4	5	2	4	4	4	1	4	9	2	4	4	5	5	5	5	1	5	5
2	2	1	1	1	1	5	5	2	5	5	5	5	5	2	2	5	5	5	5	5	5	5	5	2	5	4	4	5	2	4	4	4	5	1	5	5
1	2	1	3	1	2	5	5	3	2	1	5	5	4	4	4	5	4	3	4	3	3	4	2	1	3	4	4	4	3	3	3	4	4	2	5	5
1	2	1	2	1	1	5	5	3	3	3	5	3	4	2	1	5	3	4	5	1	5	5	2	1	5	5	2	4	3	3	3	3	5	1	5	5
1	2	1	3	1	3	5	5	3	4	4	5	5	3	4	5	5	3	4	4	4	1	4	3	5	4	3	4	4	4	3	4	4	4	3	5	5
1	2	1	1	1	3	5	5	3	4	4	3	5	4	2	2	4	4	3	4	5	5	5	3	3	4	4	3	4	2	2	2	4	1	5	4	5
1	2	1	1	1	3	5	5	3	4	2	5	5	4	1	2	5	5	5	5	4	2	5	4	2	2	5	1	5	5	5	5	2	1	4	2	4
1	2	2	2	1	3	5	5	3	4	3	4	4	4	4	3	3	3	4	3	5	3	5	5	3	4	3	5	3	3	3	3	3	4	3	5	5
1	2	2	2	1	1	5	5	3	4	5	4	4	5	2	4	4	5	5	4	3	4	2	5	3	4	3	4	3	3	4	4	5	5	2	5	5
1	1	2	2	1	2	5	5	3	4	3	4	4	4	2	2	5	4	5	4	3	1	2	4	2	4	3	4	4	4	3	2	4	4	2	4	4
1	1	2	2	2	2	5	5	3	4	3	2	4	4	2	2	5	5	4	4	5	2	2	4	2	4	4	4	4	4	4	4	4	4	1	5	5
1	1	1	2	1	2	5	5	3	4	5	5	5	5	4	4	5	5	5	5	4	2	2	3	2	5	3	4	4	3	3	3	3	5	2	5	5
1	2	1	1	1	2	5	5	3	4	4	4	4	4	3	3	5	5	5	5	5	4	3	3	2	5	5	5	4	4	4	5	3	4	4	4	4
1	1	2	9	2	2	5	5	3	4	4	5	4	5	5	5	3	4	5	4	5	3	3	3	3	5	4	4	4	3	4	4	5	5	3	5	5
1	1	2	3	2	9	5	5	3	4	4	2	4	3	3	2	4	4	5	4	4	2	3	2	2	4	3	3	4	3	4	9	9	4	2	4	4
1	1	1	3	2	9	5	5	3	4	4	2	4	3	3	2	4	4	5	4	4	2	3	2	2	4	3	3	4	3	4	9	9	4	2	4	4
2	1	1	3	2	2	5	5	3	4	5	5	5	4	3	3	5	4	4	4	4	1	2	2	2	4	3	4	4	3	3	3	4	5	2	4	4
9	1	2	3	1	2	5	5	3	5	5	5	5	5	5	5	5	5	4	5	4	4	1	3	3	5	5	5	5	5	5	5	5	5	1	5	5
9	2	1	2	2	2	5	5	3	5	4	4	4	4	5	3	4	4	4	4	3	1	1	1	1	4	3	2	4	3	3	9	9	3	2	5	5
1	2	1	1	1	3	5	5	3	5	1	2	1	2	3	2	5	3	4	5	2	1	1	3	2	4	4	4	5	9	4	4	5	5	1	5	4
1	2	1	2	1	3	5	5	3	5	3	5	5	4	3	3	5	9	9	9	9	9	9	9	9	9	9	9	9	9	9	9	9	9	9	9	9
1	2	1	2	1	3	5	5	3	5	5	4	5	4	2	1	4	5	4	4	4	4	3	4	2	5	5	5	3	3	4	4	4	4	3	5	5
1	2	1	1	1	3	5	5	3	5	2	4	2	5	1	2	5	2	4	4	4	5	1	2	2	4	2	5	4	1	1	1	4	4	2	5	5
1	2	1	2	1	3	5	5	3	5	4	4	4	5	4	2	5	4	5	5	3	4	2	3	2	5	4	4	5	3	4	4	3	4	2	5	5
1	2	1	2	1	3	5	5	3	5	5	5	5	5	1	1	5	4	5	5	5	4	5	3	5	1	1	5	1	3	3	3	1	5	1	5	5
1	2	2	2	1	3	5	5	3	5	4	5	4	3	3	3	5	4	3	3	4	3	2	3	3	3	3	3	4	2	4	4	3	4	4	5	4
1	2	2	2	1	1	5	5	3	5	5	5	5	3	2	3	5	5	5	5	3	1	1	3	2	4	4	4	5	4	3	4	4	5	1	5	5
1	2	1	2	1	1	5	5	3	5	3	5	5	3	4	3	4	3	3	4	4	2	4	3	1	4	4	4	3	3	3	3	3	4	5	5	5
1	2	1	2	1	1	5	5	3	5	5	5	5	5	4	2	5	5	4	5	5	3	4	2	1	5	3	3	5	4	2	4	4	5	1	5	5
1	2	1	2	1	1	5	5	3	5	5	5	5	4	3	3	5	4	4	5	5	3	3	2	2	3	4	3	2	4	3	4	4	5	2	5	5
1	2	1	2	1	1	5	5	3	5	5	5	5	5	5	3	5	4	5	5	5	1	1	1	1	5	3	5	5	5	3	3	5	5	1	5	5
1	2	1	2	1	3	5	5	3	5	5	5	5	4	5	2	5	4	1	5	1	1	1	1	1	2	4	4	4	4	4	4	1	5	1	5	5
1	1	2	3	2	2	5	5	3	5	3	3	3	4	4	4	3	4	4	4	3	3	2	3	3	4	4	4	4	3	3	3	4	5	2	3	3
1	1	2	1	1	2	5	5	3	5	4	5	4	4	3	2	4	5	5	5	4	3	2	2	2	5	4	4	3	4	4	3	4	4	2	5	5
1	1	1	1	1	2	5	5	3	5	4	5	5	3	2	4	3	5	5	5	5	5	2	4	2	4	4	4	2	2	4	4	4	5	2	5	5
1	2	1	3	2	2	5	5	3	5	5	4	4	4	3	3	5	5	3	3	1	4	2	4	2	5	5	5	3	3	5	5	5	4	3	5	5
1	1	2	2	2	2	5	5	3	5	3	5	4	5	2	1	3	4	4	4	5	4	2	3	2	5	5	5	5	3	3	3	4	4	1	4	4
1	1	2	3	2	2	5	5	3	5	5	5	3	5	5	3	5	5	3	5	5	3	3	4	4	3	4	4	4	3	4	4	4	4	2	5	5
1	2	1	3	1	2	5	5	3	5	5	5	5	5	3	4	5	5	5	5	2	5	5	5	5	5	5	5	5	2	5	5	4	5	1	5	5
1	1	2	2	2	2	5	5	3	5	4	5	5	5	4	4	4	4	4	4	5	4	3	2	3	4	4	5	5	2	4	4	2	5	2	4	4
1	1	2	9	2	2	5	5	3	5	5	5	5	3	3	4	2	4	4	4	2	2	2	2	2	5	5	5	5	2	5	5	2	4	2	4	4
1	1	2	3	2	9	5	5	3	5	4	4	4	4	5	3	4	4	4	4	3	1	1	1	1	4	3	2	4	3	3	9	9	3	2	5	5
1	1	1	3	1	2	5	5	3	5	5	3	5	4	1	1	5	5	5	5	2	2	2	4	4	4	5	4	5	5	2	9	9	4	2	5	5
1	1	1	3	2	9	5	5	3	5	5	5	5	5	4	3	5	4	4	4	5	2	2	1	1	4	4	4	4	3	3	9	9	3	4	4	4
1	2	1	3	1	2	5	5	3	5	5	3	5	4	1	1	5	5	5	5	2	2	2	4	4	4	5	4	5	5	2	9	9	4	2	5	5
[truncated: 4,369 more rows]
[truncated: 26 more columns]
